# Supplementary material for: Cryo-EM structures of thermostabilized prestin provide mechanistic insights underlying outer hair cell electromotility
Source: Nat Commun. 2022 Oct 20;13:6208. doi: 10.1038/s41467-022-34017-x (PMC9584906; doi:10.1038/s41467-022-34017-x)
Supplement: Supplementary file 4 — Supplementary Data 1 [file 41467_2022_34017_MOESM4_ESM.xlsx]

## Sheet: Consensus_result
No.	WT	FWT	Con	FCon	FCon/FWT
1	M	100	M	100	1
2	D	78.5	D	78.5	1
3	H	98.5	H	98.5	1
4	A	89.2	A	89.2	1
5	E	81.4	E	81.4	1
6	E	89.8	E	89.8	1
7	N	69.3	N	69.3	1
8	E	91.4	E	91.4	1
9	I	67.5	I	67.5	1
10	L	77.5	L	77.5	1
11	A	66.3	A	66.3	1
12	A	62.9	A	62.9	1
13	T	50.5	T	50.5	1
14	Q	29.8	Q	29.8	1
15	R	40.4	R	40.4	1
16	Y	91.5	Y	91.5	1
17	Y	16.4	V	30.7	1.87
18	V	73.3	V	73.3	1
19	E	47.9	E	47.9	1
20	R	98	R	98	1
21	P	76	P	76	1
22	I	27.5	V	36.2	1.32
23	F	20.1	Y	54.1	2.69
24	S	57.2	S	57.2	1
25	H	21.5	Q	25.5	1.19
26	P	22.1	E	23.5	1.06
27	V	17.6	L	20	1.14
28	L	49.6	L	49.6	1
29	Q	25.9	E	28.6	1.11
30	E	59.9	E	59.9	1
31	R	20.4	E	27.9	1.37
32	L	31	L	31	1
33	H	28	E	28.7	1.02
34	T	14.4	K	34.5	2.39
35	K	41.3	K	41.3	1
36	D	28.8	D	28.8	1
37	K	23.6	R	32.3	1.36
38	V	17.4	V	17.4	1
39	P	34.3	P	34.3	1
40	D	19.1	K	20.2	1.05
41	S	23.3	T	32.5	1.39
42	I	22	L	26.9	1.23
43	A	12	G	17.4	1.45
44	D	31.7	D	31.7	1
45	K	40.6	K	40.6	1
46	L	53.6	L	53.6	1
47	K	40.7	K	40.7	1
48	Q	19.2	K	20.4	1.06
49	A	17.5	S	18.2	1.04
50	F	37.2	F	37.2	1
51	T	20.6	R	23.4	1.13
52	C	71.6	C	71.6	1
53	T	22.1	S	47.6	2.15
54	P	35.2	P	35.2	1
55	K	32.5	K	32.5	1
56	K	38.9	K	38.9	1
57	I	18.6	A	24.1	1.3
58	R	16.2	K	34	2.11
59	N	14.2	N	14.2	1
60	I	15.4	L	16.2	1.05
61	I	19	L	40.8	2.15
62	Y	15.6	L	18.8	1.21
63	M	4.6	S	20	4.3
64	F	32	F	32	1
65	L	30.8	F	46.9	1.52
66	P	99.5	P	99.5	1
67	I	54.4	I	54.4	1
68	T	8.7	L	55.4	6.39
69	K	10.3	E	17.9	1.75
70	W	96.6	W	96.6	1
71	L	53.2	L	53.2	1
72	P	61.5	P	61.5	1
73	A	7.9	K	21.2	2.67
74	Y	99.2	Y	99.2	1
75	K	18.8	N	28.2	1.5
76	F	19.2	L	31.3	1.64
77	K	45.9	K	45.9	1
78	E	30.8	E	30.8	1
79	Y	20.2	W	28.1	1.39
80	V	6.1	L	59.8	9.86
81	L	35	L	35	1
82	G	45.4	G	45.4	1
83	D	99.8	D	99.8	1
84	L	47.7	L	47.7	1
85	V	26.6	I	36.2	1.36
86	S	39.3	A	52.4	1.33
87	G	96.9	G	96.9	1
88	I	34.9	L	45.9	1.32
89	S	25.2	T	62.2	2.46
90	T	13.1	V	44.3	3.39
91	G	54.4	G	54.4	1
92	V	18.8	S	29.8	1.58
93	L	37.1	L	37.1	1
94	Q	19.2	A	21.2	1.11
95	L	13.3	I	45.1	3.38
96	P	89.8	P	89.8	1
97	Q	94.7	Q	94.7	1
98	G	62.1	G	62.1	1
99	L	28	I	38.1	1.36
100	A	54.2	A	54.2	1
101	F	16.7	Y	77.8	4.65
102	A	79.2	A	79.2	1
103	M	6	L	33.4	5.61
104	L	89	L	89	1
105	A	83.1	A	83.1	1
106	A	7.3	G	28.2	3.83
107	V	25.3	L	60.7	2.4
108	P	60.6	P	60.6	1
109	P	82.4	P	82.4	1
110	I	34.7	I	34.7	1
111	F	16.6	Y	44.5	2.68
112	G	94.6	G	94.6	1
113	L	92.4	L	92.4	1
114	Y	94	Y	94	1
115	S	55.6	S	55.6	1
116	S	69.6	S	69.6	1
117	F	78.6	F	78.6	1
118	Y	11.2	F	35.7	3.18
119	P	71.7	P	71.7	1
120	V	27.7	P	32.4	1.17
121	I	18.7	L	54	2.89
122	M	4.6	I	47.3	10.38
123	Y	99.6	Y	99.6	1
124	C	7.8	A	36.2	4.64
125	F	31.3	F	31.3	1
126	L	27.9	F	48.5	1.74
127	G	91.4	G	91.4	1
128	T	55.7	T	55.7	1
129	S	84.2	S	84.2	1
130	R	62.9	R	62.9	1
131	H	47.4	H	47.4	1
132	I	39.9	I	39.9	1
133	S	49.1	S	49.1	1
134	I	37.2	V	41.6	1.12
135	G	97.2	G	97.2	1
136	P	51.8	P	51.8	1
137	F	45.9	F	45.9	1
138	A	71.3	A	71.3	1
139	V	59.2	V	59.2	1
140	I	16.4	V	27.9	1.7
141	S	83.8	S	83.8	1
142	L	75.6	L	75.6	1
143	M	40.8	L	41.1	1.01
144	I	16.3	V	38.8	2.38
145	G	66.8	G	66.8	1
146	G	8.6	S	33.2	3.85
147	V	38.8	V	38.8	1
148	A	9	V	38.4	4.28
149	V	12.7	E	14.5	1.14
150	R	36.8	R	36.8	1
151	L	36.1	L	36.1	1
152	V	34	V	34	1
153	P	48.8	P	48.8	1
154	D	38.7	D	38.7	1
155	D	24.4	D	24.4	1
156	I	18.6	I	18.6	1
157	V	23.7	V	23.7	1
158	I	14.6	L	15	1.03
159	P	43.9	P	43.9	1
160	G	33.6	G	33.6	1
161	G	29.5	G	29.5	1
162	V	27	V	27	1
163	N	49.7	N	49.7	1
164	A	26.6	A	26.6	1
165	T	44.9	T	44.9	1
166	N	36.7	N	36.7	1
167	G	30	G	30	1
168	T	36	T	36	1
169	E	34	E	34	1
170	A	30.1	A	30.1	1
171	R	26.7	R	26.7	1
172	D	39.5	D	39.5	1
173	A	30	A	30	1
174	L	35	L	35	1
175	R	35.3	R	35.3	1
176	V	28	V	28	1
177	K	10.1	Q	20.2	1.99
178	V	37.1	V	37.1	1
179	A	70	A	70	1
180	M	5.2	F	23	4.42
181	S	15.9	T	45.1	2.84
182	V	25.3	L	35.9	1.42
183	T	59.9	T	59.9	1
184	L	22.5	F	59.3	2.64
185	L	38.9	L	38.9	1
186	S	13.9	A	33.7	2.42
187	G	94.5	G	94.5	1
188	I	38.3	I	38.3	1
189	I	35.4	I	35.4	1
190	Q	68.6	Q	68.6	1
191	F	11.5	L	29	2.52
192	C	6.9	A	21.1	3.05
193	L	50.3	L	50.3	1
194	G	85	G	85	1
195	V	20.4	L	35.2	1.73
196	C	5.5	L	55.1	9.98
197	R	65.1	R	65.1	1
198	F	16.7	L	66.8	4
199	G	93.2	G	93.2	1
200	F	73.9	F	73.9	1
201	V	27.6	L	40.7	1.47
202	A	14.1	V	32.4	2.29
203	I	12.4	D	29.3	2.37
204	Y	39	F	44.1	1.13
205	L	74.2	L	74.2	1
206	T	7.5	S	79.3	10.58
207	E	26	E	26	1
208	P	39.2	P	39.2	1
209	L	36.3	L	36.3	1
210	V	30.7	I	41.1	1.34
211	R	18.3	S	30.8	1.68
212	G	86.1	G	86.1	1
213	F	84.9	F	84.9	1
214	T	43.1	T	43.1	1
215	T	52.6	T	52.6	1
216	A	38.4	G	59.8	1.56
217	A	70.1	A	70.1	1
218	A	78	A	78	1
219	V	26.8	I	33.2	1.24
220	H	31.2	H	31.2	1
221	V	48	I	49.9	1.04
222	F	16.3	L	22.9	1.41
223	T	21.9	L	34.1	1.56
224	S	49.7	S	49.7	1
225	M	3.6	Q	92.1	25.55
226	L	62.4	L	62.4	1
227	K	70	K	70	1
228	Y	26	Y	26	1
229	L	48.9	L	48.9	1
230	F	27.6	L	61.3	2.22
231	G	91.9	G	91.9	1
232	V	17.7	L	35.1	1.99
233	K	27.9	K	27.9	1
234	T	11.6	I	16	1.39
235	K	10.8	P	29.6	2.73
236	R	30.4	R	30.4	1
237	Y	14	H	17.7	1.27
238	S	31.4	S	31.4	1
239	G	51	G	51	1
240	I	21.9	P	26.2	1.19
241	F	20.6	F	20.6	1
242	S	43.3	S	43.3	1
243	V	36.5	V	36.5	1
244	V	25.4	I	30.9	1.22
245	Y	26.6	Y	26.6	1
246	S	29.2	S	29.2	1
247	T	11	V	22	2
248	V	13.6	I	24.6	1.8
249	A	14.1	S	17.4	1.24
250	V	25.9	V	25.9	1
251	L	22.6	F	31.8	1.41
252	Q	9.9	H	13.4	1.35
253	N	30.9	N	30.9	1
254	V	8	I	30.7	3.81
255	K	16	P	17.9	1.12
256	N	18.8	N	18.8	1
257	L	11.1	T	28.2	2.55
258	N	45.8	N	45.8	1
259	V	15	I	15.6	1.04
260	C	13.9	A	23.5	1.69
261	S	16.3	T	21	1.28
262	L	43.8	L	43.8	1
263	G	29.1	G	29.1	1
264	V	18.1	V	18.1	1
265	G	31	S	41.5	1.34
266	L	32.5	L	32.5	1
267	M	5	L	32.7	6.57
268	V	13.5	S	17.2	1.28
269	F	29.3	F	29.3	1
270	G	10.8	V	24.3	2.25
271	L	30.3	L	30.3	1
272	L	68.3	L	68.3	1
273	L	38.8	L	38.8	1
274	G	11.6	V	17.3	1.49
275	G	12.8	V	22.5	1.77
276	K	60.2	K	60.2	1
277	E	36.2	E	36.2	1
278	F	16.1	L	33.6	2.09
279	N	37.2	N	37.2	1
280	E	12.5	K	22.6	1.81
281	R	45.7	R	45.7	1
282	F	28.7	F	28.7	1
283	K	44.3	K	44.3	1
284	E	6.2	K	33.3	5.35
285	K	37.6	K	37.6	1
286	L	35.9	L	35.9	1
287	P	32.3	P	32.3	1
288	A	22.2	V	27.9	1.26
289	P	51.4	P	51.4	1
290	I	36.9	I	36.9	1
291	P	67	P	67	1
292	L	17.4	A	18.8	1.08
293	E	51	E	51	1
294	F	12.5	L	57.7	4.61
295	F	15.6	I	32.7	2.1
296	A	14.2	V	32.5	2.3
297	V	62.4	V	62.4	1
298	V	36.4	I	51.2	1.41
299	M	4.5	L	31.5	7.03
300	G	27.5	A	30.6	1.11
301	T	75	T	75	1
302	G	19.1	L	28.2	1.48
303	I	37.3	I	37.3	1
304	S	56.4	S	56.4	1
305	A	12.6	Y	25.7	2.04
306	G	19	Y	21.8	1.15
307	F	27.1	F	27.1	1
308	N	25.6	N	25.6	1
309	L	38.9	L	38.9	1
310	K	15.5	A	21	1.36
311	E	29.6	E	29.6	1
312	S	8.3	K	29.1	3.52
313	Y	36.8	Y	36.8	1
314	N	15.7	G	44.5	2.83
315	V	43.7	V	43.7	1
316	D	14	S	21.3	1.52
317	V	40.3	I	42	1.04
318	V	56.7	V	56.7	1
319	G	73.8	G	73.8	1
320	T	11	H	19.6	1.77
321	L	22.2	I	54.6	2.45
322	P	61.1	P	61.1	1
323	L	5.1	K	19	3.71
324	G	91.3	G	91.3	1
325	L	41.8	L	41.8	1
326	L	13.7	P	27.5	2.01
327	P	52.9	P	52.9	1
328	P	69.4	P	69.4	1
329	A	11	S	31.3	2.85
330	N	6.9	V	19.6	2.85
331	P	66.6	P	66.6	1
332	D	29.7	D	29.7	1
333	T	10.9	L	20.7	1.9
334	S	26	S	26	1
335	L	39.8	L	39.8	1
336	F	32.2	F	32.2	1
337	H	16.1	P	18.6	1.15
338	L	16.2	L	16.2	1
339	V	24.4	V	24.4	1
340	Y	11.6	I	18.4	1.59
341	V	17.3	G	17.4	1.01
342	D	32	D	32	1
343	A	46	A	46	1
344	I	32.4	I	32.4	1
345	A	23.9	A	23.9	1
346	I	45.2	I	45.2	1
347	A	51.8	A	51.8	1
348	I	50.8	I	50.8	1
349	V	55.2	V	55.2	1
350	G	39.4	G	39.4	1
351	F	29	L	31.8	1.1
352	S	9.9	A	36.3	3.65
353	V	14.4	E	40.8	2.83
354	T	13.9	S	23.2	1.67
355	I	49	I	49	1
356	S	43.9	S	43.9	1
357	M	15.5	V	27.4	1.77
358	A	40.2	G	45.1	1.12
359	K	49.6	K	49.6	1
360	T	23.7	T	23.7	1
361	L	17	F	60.1	3.54
362	A	77.9	A	77.9	1
363	N	5.6	K	18.8	3.37
364	K	48.2	K	48.2	1
365	H	33.5	H	33.5	1
366	G	39.6	G	39.6	1
367	Y	91.9	Y	91.9	1
368	Q	19.9	Q	19.9	1
369	V	38.3	I	40.3	1.05
370	D	69.6	D	69.6	1
371	G	36.5	G	36.5	1
372	N	83.7	N	83.7	1
373	Q	66.7	Q	66.7	1
374	E	96.8	E	96.8	1
375	L	50.4	L	50.4	1
376	I	35.1	I	35.1	1
377	A	90.6	A	90.6	1
378	L	43	L	43	1
379	G	97.7	G	97.7	1
380	L	29.3	L	29.3	1
381	C	18.1	M	27.8	1.53
382	N	91.1	N	91.1	1
383	S	6.5	I	40.6	6.25
384	I	24.2	V	29.5	1.22
385	G	66.5	G	66.5	1
386	S	73.7	S	73.7	1
387	L	15.1	F	51.6	3.41
388	F	65.6	F	65.6	1
389	Q	13.7	S	42.3	3.09
390	T	7.6	C	54.2	7.15
391	F	32.9	Y	44.1	1.34
392	S	5.6	P	41.1	7.35
393	I	11.3	A	29.1	2.56
394	S	27.3	T	48.4	1.77
395	C	15.3	G	52.1	3.41
396	S	55.9	S	55.9	1
397	L	36.1	F	42.1	1.17
398	S	71.7	S	71.7	1
399	R	83.6	R	83.6	1
400	S	56.8	S	56.8	1
401	L	23.9	A	51.8	2.17
402	V	67.2	V	67.2	1
403	Q	26.3	N	42.3	1.61
404	E	26.9	E	26.9	1
405	G	7.7	S	31.8	4.11
406	T	29.8	A	39.7	1.33
407	G	96.6	G	96.6	1
408	G	35.3	G	35.3	1
409	K	48.3	K	48.3	1
410	T	80.4	T	80.4	1
411	Q	53.6	Q	53.6	1
412	L	28.7	V	35.4	1.23
413	A	44.6	A	44.6	1
414	G	42.1	G	42.1	1
415	C	4	I	34.6	8.58
416	L	8.3	V	40.9	4.92
417	A	7.7	S	33.3	4.3
418	S	34.3	A	40.7	1.19
419	L	28.5	L	28.5	1
420	M	5.9	V	34.4	5.87
421	I	16.7	V	58.8	3.52
422	L	58.2	L	58.2	1
423	L	42.2	L	42.2	1
424	V	34.5	V	34.5	1
425	I	29	L	55.5	1.92
426	L	59.1	L	59.1	1
427	A	20.6	F	34.6	1.68
428	T	7.3	L	52.8	7.28
429	G	40	G	40	1
430	F	8.1	P	57.3	7.11
431	L	64.5	L	64.5	1
432	F	69.7	F	69.7	1
433	E	22.8	Y	29.3	1.29
434	S	10.8	Y	40.4	3.75
435	L	54.1	L	54.1	1
436	P	86.7	P	86.7	1
437	Q	10.2	K	34.3	3.37
438	A	39.7	A	39.7	1
439	V	55.9	V	55.9	1
440	L	97.7	L	97.7	1
441	S	28.1	A	57.7	2.05
442	A	52.1	A	52.1	1
443	I	70.7	I	70.7	1
444	V	21.2	I	69.8	3.3
445	I	53.2	I	53.2	1
446	V	41.9	V	41.9	1
447	N	27.4	A	54.5	1.99
448	L	46.8	L	46.8	1
449	K	31.2	K	31.2	1
450	G	61.9	G	61.9	1
451	M	30.2	L	47.2	1.56
452	F	25.2	L	41.3	1.64
453	M	16.5	M	16.5	1
454	Q	34.9	Q	34.9	1
455	F	26.9	F	26.9	1
456	S	11.3	K	13.3	1.18
457	D	36.2	D	36.2	1
458	L	26	A	27.8	1.07
459	P	25	P	25	1
460	F	12	K	12.7	1.05
461	F	15.9	L	52.8	3.32
462	W	85.3	W	85.3	1
463	R	40.2	K	41.7	1.04
464	T	9.4	V	35.1	3.72
465	S	35.9	D	38.3	1.07
466	K	64.5	K	64.5	1
467	I	16.6	L	21.4	1.29
468	E	14.3	D	84.1	5.89
469	L	18.6	F	45.7	2.47
470	T	5.1	L	29.7	5.77
471	I	40.8	I	40.8	1
472	W	54.9	W	54.9	1
473	L	31.1	L	31.1	1
474	T	6.2	V	34.1	5.5
475	T	47.7	T	47.7	1
476	F	62.9	F	62.9	1
477	V	17.8	L	31.5	1.77
478	S	19.2	G	28.4	1.48
479	S	19	V	36.1	1.9
480	L	25.8	V	30.4	1.18
481	F	54.2	F	54.2	1
482	L	36.1	L	36.1	1
483	G	24.1	S	42.6	1.77
484	L	27.3	V	37.4	1.37
485	D	26.8	E	43.6	1.63
486	Y	17.1	I	34	1.98
487	G	99.2	G	99.2	1
488	L	73.4	L	73.4	1
489	I	9.3	L	37.5	4.05
490	T	9.1	V	32.4	3.56
491	A	37.5	G	37.8	1.01
492	V	67.2	V	67.2	1
493	I	9.8	G	26.5	2.7
494	I	25.6	F	36.4	1.42
495	A	17.1	S	67.6	3.96
496	L	46	L	46	1
497	L	42.2	L	42.2	1
498	T	23.1	T	23.1	1
499	V	46.8	V	46.8	1
500	I	32.3	L	35.7	1.1
501	Y	11.4	L	31.2	2.74
502	R	49.8	R	49.8	1
503	T	31.3	T	31.3	1
504	Q	39.1	Q	39.1	1
505	S	5.5	R	48.5	8.82
506	P	79.7	P	79.7	1
507	S	10.1	R	29.1	2.9
508	Y	11.1	T	26.5	2.37
509	K	5.8	S	18.8	3.25
510	V	26	V	26	1
511	L	85.9	L	85.9	1
512	G	83.9	G	83.9	1
513	K	12.4	R	28.1	2.27
514	L	21.6	I	35.5	1.65
515	P	57.9	P	57.9	1
516	E	10.6	G	32.3	3.03
517	T	70.7	T	70.7	1
518	D	34.3	D	34.3	1
519	V	20.5	I	41.8	2.04
520	Y	73.5	Y	73.5	1
521	I	3.9	R	43.7	11.14
522	D	35.5	D	35.5	1
523	I	23.8	V	24	1.01
524	D	13.3	K	18.8	1.41
525	A	9.3	Q	30.9	3.31
526	Y	79.7	Y	79.7	1
527	E	11.9	P	28.8	2.42
528	E	33.4	E	33.4	1
529	V	16.5	A	49.4	2.99
530	K	12.6	E	13.2	1.05
531	E	33.6	E	33.6	1
532	I	28.1	V	30.2	1.08
533	P	60.4	P	60.4	1
534	G	78.8	G	78.8	1
535	I	36	V	44.8	1.24
536	K	40.1	K	40.1	1
537	I	74.5	I	74.5	1
538	F	38.5	F	38.5	1
539	Q	12.6	R	54.7	4.34
540	I	29	I	29	1
541	N	10.9	D	27.5	2.52
542	A	36.5	S	38.1	1.04
543	P	59.6	P	59.6	1
544	I	46.7	I	46.7	1
545	Y	57.1	Y	57.1	1
546	Y	20.1	F	79.1	3.94
547	A	67	A	67	1
548	N	93.2	N	93.2	1
549	S	28.1	S	28.1	1
550	D	15.5	E	24.3	1.56
551	L	10.9	Y	36.1	3.3
552	Y	13.1	F	43.3	3.32
553	S	9.2	K	41.3	4.48
554	N	9.7	E	24.8	2.55
555	A	21.6	R	26.5	1.22
556	L	70.8	L	70.8	1
557	K	26.2	K	26.2	1
558	R	28.4	R	28.4	1
559	K	33.5	K	33.5	1
560	T	42.9	T	42.9	1
561	G	85.1	G	85.1	1
562	V	37	V	37	1
563	N	34.2	D	50	1.46
564	P	65.8	P	65.8	1
565	A	11.4	V	13.8	1.21
566	V	6.8	K	22.9	3.37
567	I	26.4	V	35.3	1.33
568	M	9.5	L	29.4	3.09
569	G	10.2	A	22.6	2.22
570	A	41.6	A	41.6	1
571	R	52.6	R	52.6	1
572	R	24.5	K	34.8	1.42
573	K	84.8	K	84.8	1
574	A	50	A	50	1
575	M	9.2	L	43	4.69
576	R	32	K	43.6	1.36
577	K	66.5	K	66.5	1
578	Y	11.3	I	22.6	1.99
579	A	20	E	21.7	1.09
580	K	69.6	K	69.6	1
581	E	35.9	E	35.9	1
582	V	17.1	I	20	1.17
583	G	29.9	K	35.8	1.2
584	N	25.4	K	30.9	1.21
585	A	26.1	A	26.1	1
586	N	25	N	25	1
587	M	18.4	L	31.9	1.74
588	A	33.4	A	33.4	1
589	N	30.9	N	30.9	1
590	A	21.8	K	23.4	1.07
591	T	32.3	T	32.3	1
592	V	27.7	V	27.7	1
593	V	25.2	V	25.2	1
594	K	33.9	K	33.9	1
595	A	21.8	A	21.8	1
596	D	38	D	38	1
597	A	34.2	A	34.2	1
598	E	30.7	E	30.7	1
599	V	35	V	35	1
600	D	41.4	D	41.4	1
601	G	30.3	G	30.3	1
602	E	54.8	E	54.8	1
603	D	48.6	D	48.6	1
604	A	27	A	27	1
605	T	29.3	T	29.3	1
606	K	28.7	K	28.7	1
607	P	38.2	P	38.2	1
608	E	56.2	E	56.2	1
609	E	46.5	E	46.5	1
610	E	32.5	E	32.5	1
611	D	53.5	D	53.5	1
612	G	28.1	G	28.1	1
613	E	32.1	E	32.1	1
614	V	30.4	V	30.4	1
615	K	30.8	K	30.8	1
616	Y	17.4	Y	17.4	1
617	P	32.1	P	32.1	1
618	P	32	P	32	1
619	I	25.6	I	25.6	1
620	V	21.1	V	21.1	1
621	I	37.5	I	37.5	1
622	K	25.2	Q	33.5	1.33
623	S	21.9	S	21.9	1
624	T	24.5	D	28.9	1.18
625	F	16.8	W	32.3	1.92
626	P	37.9	P	37.9	1
627	E	26.5	S	30.9	1.16
628	E	48.5	E	48.5	1
629	M	12.8	L	44.6	3.5
630	Q	15.5	P	27.6	1.77
631	R	21	R	21	1
632	F	21.2	F	21.2	1
633	M	13.4	V	20.3	1.51
634	P	42.1	P	42.1	1
635	P	65.7	P	65.7	1
636	G	16.6	K	18.5	1.11
637	D	10.5	V	24.3	2.32
638	N	15.9	D	21.2	1.33
639	V	18.7	F	28.1	1.5
640	H	71.5	H	71.5	1
641	T	37.8	T	37.8	1
642	V	25.6	L	38	1.48
643	I	70	I	70	1
644	L	71.1	L	71.1	1
645	D	95.3	D	95.3	1
646	F	36.2	F	36.2	1
647	T	13.4	S	59.9	4.47
648	Q	6.8	A	36.8	5.41
649	V	57	V	57	1
650	N	15.6	S	36.1	2.32
651	F	75.4	F	75.4	1
652	I	31.2	V	35.2	1.13
653	D	99.9	D	99.9	1
654	S	20.4	T	28.4	1.39
655	V	34.6	V	34.6	1
656	G	66	G	66	1
657	V	33.2	V	33.2	1
658	K	37.4	K	37.4	1
659	T	29.5	T	29.5	1
660	L	82.1	L	82.1	1
661	A	11.4	K	47.5	4.18
662	G	8.5	E	18.5	2.16
663	I	44.1	I	44.1	1
664	V	15.4	V	15.4	1
665	K	34.9	K	34.9	1
666	E	39.6	E	39.6	1
667	Y	46.9	Y	46.9	1
668	G	15.3	R	16.5	1.08
669	D	14.5	E	23.3	1.6
670	V	17.8	I	49.2	2.75
671	G	48	G	48	1
672	I	46.4	V	48.1	1.04
673	Y	6.9	Q	15.5	2.25
674	V	67.5	V	67.5	1
675	Y	39.6	Y	39.6	1
676	L	51.6	L	51.6	1
677	A	78	A	78	1
678	G	31	G	31	1
679	C	64.5	C	64.5	1
680	S	18.5	N	23.2	1.25
681	A	23.6	A	23.6	1
682	Q	16.1	S	29.5	1.83
683	V	76	V	76	1
684	V	22.8	V	22.8	1
685	N	14.7	E	20.9	1.42
686	D	16.5	K	18.9	1.14
687	L	74.6	L	74.6	1
688	T	16.6	E	35.6	2.15
689	R	41.1	R	41.1	1
690	N	12.6	G	37	2.94
691	R	6.5	G	34.3	5.23
692	F	64.5	F	64.5	1
693	F	67.5	F	67.5	1
694	E	26.9	D	41.7	1.55
695	N	12.6	D	20.7	1.64
696	P	9.4	G	18.7	1.99
697	A	10.5	I	25.1	2.39
698	L	17.5	T	27.9	1.6
699	W	4.1	K	36.8	9.06
700	E	27.5	E	27.5	1
701	L	19.9	H	20.1	1.01
702	L	47	L	47	1
703	F	91.8	F	91.8	1
704	H	13.9	L	30.3	2.18
705	S	52.1	S	52.1	1
706	I	34.7	V	54.6	1.57
707	H	81.1	H	81.1	1
708	D	82.8	D	82.8	1
709	A	99.5	A	99.5	1
710	V	84.6	V	84.6	1
711	L	57.9	L	57.9	1
712	G	10.4	F	28.2	2.72
713	S	14	A	49.7	3.56
714	Q	47.1	Q	47.1	1
715	L	15.3	A	17.8	1.16
716	R	46.7	R	46.7	1
717	E	25	K	28.4	1.13
718	A	29	A	29	1
719	L	36.5	L	36.5	1
720	A	46.1	A	46.1	1
721	E	36.1	E	36.1	1
722	Q	41.9	Q	41.9	1
723	E	66.2	E	66.2	1
724	A	39.7	A	39.7	1
725	S	59.2	S	59.2	1
726	A	50.5	A	50.5	1
727	P	36	P	36	1
728	P	59.1	P	59.1	1
729	S	41.6	S	41.6	1
730	Q	52.1	Q	52.1	1
731	E	81.8	E	81.8	1
732	D	76.1	D	76.1	1
733	L	60.1	L	60.1	1
734	E	82.2	E	82.2	1
735	P	93	P	93	1
736	N	92.4	N	92.4	1
737	A	92.1	A	92.1	1
738	T	95.5	T	95.5	1
739	P	91.5	P	91.5	1
740	A	68.6	A	68.6	1
741	T	93.4	T	93.4	1
742	P	100	P	100	1
743	E	98.6	E	98.6	1
744	A	100	A	100	1
