# Supplementary material for: Cryo-EM structures of thermostabilized prestin provide mechanistic insights underlying outer hair cell electromotility
Source: Nat Commun. 2022 Oct 20;13:6208. doi: 10.1038/s41467-022-34017-x (PMC9584906; doi:10.1038/s41467-022-34017-x)
Supplement: Supplementary file 5 — Supplementary Data 2 [file 41467_2022_34017_MOESM5_ESM.txt]

>PresTS_DNA
ATGGACCATGCGGAGGAAAACGAGATTTTGGCCGCTACCCAGCGCTATGTGGTTGAAAGGCCTGTGTACTCACAAGAGCTGCTGGAAGAAGAGCTGGAGAAGAAGGATCGAGTGCCCAAAACGCTGGGCGACAAACTCAAGAAATCATTCAGATGCTCCCCAAAGAAGGCCAAGAACCTCCTCCTTTCCTTCTTTCCCATTCTCGAATGGCTCCCAAAGTACAACCTGAAGGAATGGCTGCTGGGAGATTTGATCGCAGGACTGACTGTGGGCAGTCTCcaAATACCGCAGGGAATTGCCTtTGCTCTCCTGGCGGGACTCCCTCCGATCTACGGTCTGTATAGTAGCTTCTTTCCTCCACTGATCTATGCCTTCTTCGGAACCAGCCGGCACATCTCAGTTGGGCCATTCGCAGTCGTTTCTTTGCTGGTCGGGAGCGTCGTCGAAAGACTTGTCCCGGACGACATTGTTCTGCCAGGCGGCGTGAATGCCACGAATGGCACAGAGGCTAGAGATGCTCTTAGGGTACAGGTAGCCTTTACCCTGACATTCCTGGCCGGCATTATCCAGTTGGCCCTCGGCCTGCTGCGTCTTGGGTTCCTGGTGGATTTCCTGAGCGAACCCCTGATCAGCGGGTTTACCACAGGAGCAGCCATCCACATCCTGTTGAGTCAGCTGAAATATTTGCTGGGCCTCAAGATTCCTCGCCATTCTGGTCCATTCTCCGTAATTTACAGTGTCATCTCCGTGTTCCACAACATTCCCAATACCAATATCGCTACACTTGGAGTGTCCCTTCTGAGCTTCGTGTTGTTGCTCGTTGTGAAAGAGCTGAACAAAAGATTTAAGAAGAAACTGCCTGTCCCCATCCCCGCTGAACTGATCGTAGTAATCCTCGCCACGCTTATCTCTTACTACTTCAACTTGGCCGAGAAGTACGGGGTGTCTATAGTGGGTCATATTCCTAAAGGTTTGCCACCTCCATCTGTACCCGATCTGTCTTTGTTTCCCTTGGTGATAGGAGATGCGATCGCCATAGCCATTGTAGGGCTGGCTGtGTCCATATCCGTGGGCAAAACCTTTGCCAAGAAGCATGGCTATCAGATCGACGGCAACCAAGAGCTGATAGCCCTTGGTCTGATGAATATCGTGGGAAGCTTCTTTTCTTGCTATCCTGCGACCGGATCATTTAGTAGGAGTGCAGTCAACGAATCCGCGGGTGGCAAGACTCAGGTCGCCGGGATTGTTgCAGCACTCGTGGTACTGCTGGTGCTTCTGTTCCTGGGACCTCTGTTTTACTATCTGCCAAAGGCAGTGCTCGCAGCTATAATTATTGTGaaTCTGAAAGGGCTTCTGATGCAGTTTAAGGATGCTCCCAAACTGTGGAAGGTGGATAAACTTGACTTTCTGATCTGGCTGGTGACCTTCCTGGGAGTTGTCTTTCTGAGCGTGGAGATTGGTCTGCTCGTTGGTGTGGGGTTTAGCCTGCTGACCGTCCTGTTGCGGACCCAACGCCCGCGGACATCAGTCCTGGGCAGAATTCCCGGGACTGACATATATCGGGATGTGAAACAGTACCCCGAAGCCGAGGAGGTGCCAGGGGTGAAAATCTTCCGGATAGATAGCCCGATCTATTTCGCAAACTCCGAGTACTTTAAAGAAAGGCTGAAAAGGAAAACTGGCGTCGACCCAGTCAAGGTTCTGGCGGCTCGAAAGAAGGCACTGAAGAAAATCGAGAAGGAAATCAAGAAGGCTAATCTCGCCAACAAGACTGTGGTGAAGGCTGACGCTGAAGTGGACGGCGAGGATGCTACAAAACCTGAGGAAGAGGATGGAGAAGTGAAGTACCCACCCATCGTGATTCAGTCCGATTGGCCCTCTGAACTCCCTCGCTTCGTTCCTCCCAAGGTGGACTTTCACACTCTCATTCTCGACTTTTCTGCCGTGAGCTTTGTTGACACCGTAGGCGTGAAAACACTGAAAGAAATTGTCAAAGAGTACCGTGAGATTGGTGTCCAGGTTTACCTCGCCGGGTGTAATGCTTCAGTTGTCGAGAAGCTGGAGCGAGGCGGCTTCTTTGACGACGGGATCACAAAAGAGCACCTGTTCCTTAGTGTGCACGACGCAGTCCTTTTCGCCCAAGCACGCAAGGCCCTGGCGGAGCAGGAGGCAAGCGCACCTCCAAGCCAAGAGGATCTTGAGCCTAATGCCACTCCCGCCACACCCGAAGCC
