# Supplementary material for: Cryo-EM structures of thermostabilized prestin provide mechanistic insights underlying outer hair cell electromotility
Source: Nat Commun. 2022 Oct 20;13:6208. doi: 10.1038/s41467-022-34017-x (PMC9584906; doi:10.1038/s41467-022-34017-x)
Supplement: Supplementary file 10 — Source Data [file 41467_2022_34017_MOESM10_ESM.xlsx]

## Sheet: PresTS
	Vm [mV]	Csp [pF/pF]		Vm [mV]	Csp [pF/pF]		Vm [mV]	Csp [pF/pF]		Vm [mV]	Csp [pF/pF]		Vm [mV]	Csp [pF/pF]
	-4.86862	0.00400849		-5.84234	0.00443282		-5.84234	0.00256962		-4.86862	0.000740947		-5.48623	0.000421569
	-8.88551	0.00434281		-10.6626	0.00207402		-10.6626	0.00200814		-8.88551	-0.000606173		-10.2869	0.00147696
	-12.896	0.00610295		-15.4752	0.00382684		-15.4752	0.00312929		-12.896	0.00025823		-15.0857	0.00228333
	-16.8972	0.00696447		-20.2767	0.0012441		-20.2767	0.00261664		-16.8972	0.000325309		-19.8714	0.00263235
	-20.8863	0.00623258		-25.0636	0.00146222		-25.0636	0.00357776		-20.8863	0.000829938		-24.6455	0.00208088
	-24.8604	0.00641698		-29.8325	0.00252051		-29.8325	0.00302803		-24.8604	0.000351955		-29.4059	0.00176029
	-28.8166	0.00621906		-34.58	0.00160393		-34.58	0.00521429		-28.8166	0.000113272		-34.1465	-4.41176e-05
	-32.7522	0.00621889		-39.3026	0.00388684		-39.3026	0.00292224		-32.7522	0.000287551		-38.8528	0.00349265
	-36.6641	0.00434211		-43.997	0.00260547		-43.997	0.00289512		-36.6641	0.000832407		-43.5465	0.000851471
	-40.5498	0.00465997		-48.6597	0.00373282		-48.6597	0.00326221		-40.5498	2.77778e-06		-48.2021	0.00185686
	-44.4062	0.00559393		-53.2875	0.00506154		-53.2875	0.00459403		-44.4062	0.000400617		-52.8138	0.00297206
	-48.2308	0.00611404		-57.877	0.00178256		-57.877	0.00327577		-48.2308	0.000732305		-57.3955	0.00280637
	-52.0207	0.00345685		-62.4249	0.00327402		-62.4249	0.00361935		-52.0207	0.000249486		-61.9371	0.00235931
	-55.7732	0.00458527		-66.9279	0.00255145		-66.9279	0.00217541		-55.7732	0.000608025		-66.4312	0.00178284
	-59.4857	0.00447903		-71.3828	-4.78632e-06		-71.3828	0.00345118		-59.4857	0.00087428		-70.8745	0.000678922
	-63.1554	0.00385165		-75.7865	0.00346154		-75.7865	0.00353797		-63.1554	5.41152e-05		-75.2738	0.00386569
	-66.7797	0.00414575		-80.1356	0.00327197		-80.1356	0.00475226		-66.7797	0.000770679		-79.6136	0.00458824
	-70.356	0.00309844		-84.4272	0.0046706		-84.4272	0.00457505		-70.356	0.000705041		-83.898	0.00115637
	-73.8818	0.00474159		-88.6581	0.00315761		-88.6581	0.00408228		-73.8818	0.000698457		-88.1182	0.00152598
	-77.3544	0.00489359		-92.8253	0.00710274		-92.8253	0.00394304		-77.3544	-9.73251e-05		-92.2766	-0.00237941
	-80.7715	0.00413172		-96.9258	0.00581692		-96.9258	0.00368445		-80.7715	0.000320782		-96.3686	0.00116029
	-84.1305	0.0033636		-100.957	0.00421761		-100.957	0.00402893		-84.1305	0.00108457		-100.397	0.00291275
	-87.4291	0.00397608		-104.915	0.00432239		-104.915	0.0040859		-87.4291	0.000385288		-104.346	0.00231422
	-90.6649	0.00350676		-108.798	0.0036759		-108.798	0.00439331		-90.6649	-0.000100412		-108.221	0.00324657
	-93.8354	0.00218475		-112.603	0.00560615		-112.603	0.00403797		-93.8354	0.000917901		-112.029	0.00117843
	-96.9386	0.00292426		-116.326	0.00667009		-116.326	0.00491953		-96.9386	0.000922942		-115.751	-0.000144118
	-99.9721	0.00519567		-119.966	0.00502222		-119.966	0.00524412		-99.9721	0.00110679		-119.377	-0.00283137
	-102.934	0.00551993		-123.52	0.00477299		-123.52	0.00231917		-102.934	0.00171296		-122.916	0.000873039
	-105.821	0.00445962		-126.986	0.00465128		-126.986	0.00353074		-105.821	0.00106296		-126.38	0.00101324
	-108.633	0.00575841		-130.36	0.00779795		-130.36	0.00393309		-108.633	0.00142438		-129.744	-0.00123333
	-111.367	0.0026818		-133.64	0.0102048		-133.64	0.00358409		-111.367	0.000783745		-133.018	0.00022402
	-114.02	0.00358804		-136.824	0.00801487		-136.824	0.00283092		-114.02	0.00056677		-136.188	0.000386275
	-116.592	0.00397019		-139.91	0.0119145		-139.91	0.00538246		-116.592	0.00212593		-139.282	-9.90196e-05
	-119.079	0.00215737		-142.895	0.0105133		-142.895	0.00337613		-119.079	0.0016787		-142.26	-0.002025
	-121.482	0.00392357		-145.778	0.00695026		-145.778	0.00351899		-121.482	0.00132253		-145.139	-0.00158873
	-123.797	0.00174523		-148.556	0.00433761		-148.556	0.004566		-123.797	0.000816564		-147.921	-0.00295098
	-126.023	0.000716638		-151.227	0.00564325		-151.227	0.00426944		-126.023	-0.000127572		-150.595	-0.000471569
	-128.158	0.00147574		-153.79	0.00355128		-153.79	0.00445841		-128.158	0.0017537		-153.145	0.00156471
	-130.201	0.00319081		-156.242	0.0104328		-156.242	0.00470796		-130.201	0.000670885		-155.575	0.000784314
	-132.151	0.000943328		-158.581	0.00992769		-158.581	0.00498463		-132.151	0.00243302		-157.919	0.000967647
	-134.006	0.00237712		-160.807	0.00660308		-160.807	0.00420344		-134.006	0.00105401		-160.138	0.000891667
	-135.764	0.00284107		-162.917	0.00884479		-162.917	0.00419168		-135.764	0.00152521		-162.251	0.00258775
	-137.425	-0.000655113		-164.91	0.00945607		-164.91	0.00585262		-137.425	0.00257994		-164.246	0.00390245
	-138.987	0.00251109		-166.785	0.000257778		-166.785	0.00483996		-138.987	0.00143807		-166.109	-0.00293137
	-140.449	0.00214263		-168.539	0.00619812		-168.539	0.00500633		-140.449	0.00235319		-167.857	0.000394118
	-141.811	0.00146343		-170.173	0.0100021		-170.173	0.00398463		-141.811	0.00180947		-169.495	-0.00520245
	-143.07	-0.000821837		-171.684	0.00357231		-171.684	0.00599005		-143.07	0.00144136		-171.013	-0.00421275
	-144.227	0.000675217		-173.072	0.00649641		-173.072	0.00319168		-144.227	0.00168879		-172.395	-0.00512157
	-145.28	0.00266014		-174.336	0.00377675		-174.336	0.00364467		-145.28	0.00211749		-173.645	0.000180392
	-146.228	0.000435355		-175.474	0.00843658		-175.474	0.00646835		-146.228	0.00112737		-174.784	0.00503333
	-147.072	0.00263102		-176.486	0.0113019		-176.486	0.007283		-147.072	0.0014001		-175.831	0.00228235
	-147.809	0.00117782		-177.371	0.00912632		-177.371	0.00598553		-147.809	0.00367315		-176.712	0.00456569
	-148.441	0.00165199		-178.129	0.00639368		-178.129	0.00796835		-148.441	0.00215545		-177.468	-0.000857843
	-148.966	0.000554419		-178.759	0.00226068		-178.759	0.00757324		-148.966	0.00133529		-178.101	-0.00271912
	-149.384	0.000627556		-179.26	0.00137915		-179.26	0.00815099		-149.384	0.0012821		-178.611	-0.000288235
	-149.694	0.0011792		-179.633	0.00308393		-179.633	0.00551175		-149.694	0.000969959		-178.983	0.000505392
	-149.897	0.00186239		-179.876	-0.00132598		-179.876	0.000939421		-149.897	0.00135669		-179.258	0.00169559
	-149.992	0.00149012		-179.99	-0.00122684		-179.99	0.00239964		-149.992	0.0019963		-179.378	-0.00141863
	-149.98	0.00404939		-179.975	0.00780325		-179.975	0.00255063		-149.98	0.00225442		-179.355	-0.00490686
	-149.859	0.00329827		-179.831	0.0208005		-179.831	0.00388427		-149.859	0.00141965		-179.22	-0.00338039
	-149.631	0.000737782		-179.557	0.0182344		-179.557	0.00408861		-149.631	0.00299743		-178.969	-0.00346225
	-149.295	0.00182686		-179.154	0.00231077		-179.154	0.00105877		-149.295	0.00205185		-178.569	-0.00107402
	-148.852	0.00164142		-178.623	2.90598e-06		-178.623	0.00314919		-148.852	0.00242418		-178.069	0.00150588
	-148.303	0.00133674		-177.963	0.00655436		-177.963	0.0046302		-148.303	0.000344239		-177.412	0.00112353
	-147.646	0.0014721		-177.175	0.0086335		-177.175	0.00470976		-147.646	0.0014071		-176.641	-0.00183627
	-146.883	0.00125945		-176.26	0.00974718		-176.26	0.00529385		-146.883	0.0003607		-175.745	1.27451e-05
	-146.015	0.00310035		-175.218	0.0124294		-175.218	0.00332278		-146.015	0.00245905		-174.688	0.00158873
	-145.042	0.00106794		-174.051	0.0100393		-174.051	0.00122242		-145.042	0.000554115		-173.509	0.00424706
	-143.965	0.00103501		-172.758	0.0105819		-172.758	0.00549548		-143.965	0.00249023		-172.263	0.00232794
	-142.784	0.00110641		-171.341	0.00833316		-171.341	0.00518264		-142.784	0.00165463		-170.883	0.00176127
	-141.501	0.00230971		-169.801	0.0129444		-169.801	0.00819711		-141.501	0.00141831		-169.33	0.00130588
	-140.116	0.000338821		-168.139	0.0149696		-168.139	0.00223418		-140.116	0.00168755		-167.709	-0.00142157
	-138.63	0.00358388		-166.356	0.00525333		-166.356	0.00462658		-138.63	0.00247109		-165.956	0.00207059
	-137.045	0.00197504		-164.453	0.00364803		-164.453	0.00579656		-137.045	0.0024285		-164.055	-0.00578775
	-135.361	0.000364991		-162.433	0.00849778		-162.433	0.00410398		-135.361	0.00185988		-162.031	-0.00118235
	-133.58	0.00172253		-160.296	0.012019		-160.296	0.00446383		-133.58	0.00332407		-159.918	-0.00343627
	-131.702	0.00293189		-158.043	0.00670598		-158.043	0.00567902		-131.702	0.00113364		-157.703	0.00125196
	-129.731	0.0011279		-155.677	0.00605932		-155.677	0.00477396		-129.731	0.00164362		-155.362	0.00230588
	-127.666	0.000665165		-153.199	0.00535094		-153.199	0.00337703		-127.666	0.00115237		-152.912	-0.000691176
	-125.509	0.00324454		-150.611	0.00793282		-150.611	0.00354702		-125.509	0.00158683		-150.356	-2.79412e-05
	-123.262	0.00250468		-147.914	0.00606496		-147.914	0.00306148		-123.262	0.00182716		-147.692	0.00144853
	-120.926	0.00107383		-145.112	0.0110656		-145.112	0.00141139		-120.926	0.00176564		-144.924	0.00279951
	-118.504	0.000738302		-142.205	0.00975077		-142.205	0.00690235		-118.504	0.00173549		-142.017	-0.0013598
	-115.996	0.00126898		-139.196	0.00769316		-139.196	0.00342405		-115.996	0.00120165		-139.042	0.00351961
	-113.406	4.43674e-05		-136.087	0.00833726		-136.087	0.00337703		-113.406	5.5144e-05		-135.941	0.000802451
	-110.733	-0.000475737		-132.88	0.0085012		-132.88	0.00269439		-110.733	0.00259712		-132.765	-0.00243333
	-107.981	0.00318042		-129.577	0.0040588		-129.577	0.00329747		-107.981	0.00115442		-129.471	-0.000161765
	-105.151	0.00125425		-126.182	0.00451009		-126.182	0.00286709		-105.151	0.00142274		-126.102	-0.00109608
	-102.246	0.00229688		-122.695	0.00867829		-122.695	0.00397197		-102.246	0.00132222		-122.617	0.000770098
	-99.2674	0.00123154		-119.121	0.00619419		-119.121	0.00272333		-99.2674	0.00121245		-119.055	0.00503039
	-96.2175	0.00169428		-115.461	0.00533197		-115.461	0.00275949		-96.2175	0.00153848		-115.417	0.000236765
	-93.0983	0.00181508		-111.718	0.00673556		-111.718	0.00316365		-93.0983	0.0016106		-111.697	-0.000259314
	-89.9123	0.00255893		-107.895	0.00531915		-107.895	0.00310307		-89.9123	0.001893		-107.894	0.00097549
	-86.6615	0.00344003		-103.994	0.00637419		-103.994	0.0029783		-86.6615	0.000748971		-104.022	0.00210098
	-83.3486	0.00181438		-100.018	0.00504667		-100.018	0.00421881		-83.3486	0.0024927		-100.066	-0.000894608
	-79.9757	0.00360121		-95.9709	0.00353094		-95.9709	0.00313472		-79.9757	0.00119887		-96.0388	0.00162059
	-76.5455	0.00255425		-91.8545	0.00422581		-91.8545	0.00302441		-76.5455	0.000619856		-91.937	-0.00260833
	-73.0601	0.00227591		-87.6721	0.00510034		-87.6721	0.00312477		-73.0601	0.000160597		-87.7734	0.000376471
	-69.5223	0.00414627		-83.4267	0.00221744		-83.4267	0.00251085		-69.5223	0.000708436		-83.5415	-0.00430882
	-65.9344	0.00107522		-79.1213	0.00394256		-79.1213	0.00263291		-65.9344	0.00104372		-79.2573	-0.00191029
	-62.2993	0.00325581		-74.7592	0.00637556		-74.7592	0.0030425		-62.2993	0.00114547		-74.9172	0.00173578
	-58.6193	0.00291941		-70.3431	0.00545111		-70.3431	0.002934		-58.6193	0.00145093		-70.5153	-0.00385588
	-54.8973	0.00401594		-65.8767	0.00451829		-65.8767	0.00301175		-54.8973	0.00109918		-66.0663	-0.000186275
	-51.1357	0.00501802		-61.3628	0.00274803		-61.3628	0.00318626		-51.1357	0.00177767		-61.5608	0.00260245
	-47.3374	0.00399723		-56.8049	0.00380718		-56.8049	0.00364105		-47.3374	0.00123477		-57.0176	0.00127598
	-43.5051	0.00184575		-52.2061	0.00175419		-52.2061	0.00245931		-43.5051	0.00175062		-52.4358	-0.00049902
	-39.6416	0.00517262		-47.5699	0.00187983		-47.5699	0.00273508		-39.6416	0.00241667		-47.8067	0.00222941
	-35.7495	0.00220468		-42.8994	0.00472359		-42.8994	0.00299729		-35.7495	0.00183786		-43.1346	0.00128186
	-31.8318	0.00572392		-38.1981	0.00532462		-38.1981	0.00344213		-31.8318	0.00191265		-38.4403	0.00220931
	-27.8911	0.00465962		-33.4693	0.00465111		-33.4693	0.00354882		-27.8911	0.00108086		-33.7064	0.00328578
	-23.9305	0.00346534		-28.7166	0.00352017		-28.7166	0.0029349		-23.9305	0.000840432		-28.9754	0.00176667
	-19.9526	0.00504402		-23.9431	0.00334923		-23.9431	0.00265732		-19.9526	0.000354012		-24.2155	0.00402794
	-15.9605	0.00497071		-19.1526	0.00430291		-19.1526	0.0025434		-15.9605	0.000479733		-19.438	0.0060299
	-11.9567	0.00485754		-14.3481	0.00171624		-14.3481	0.00177034		-11.9567	-0.000463066		-14.6618	0.00439853
	-7.94453	0.00722045		-9.53344	0.00412239		-9.53344	0.000816456		-7.94453	0.00107665		-9.86866	0.00149461
	-3.92649	0.00413917		-4.71179	0.000368889		-4.71179	0.00112206		-3.92649	-8.50823e-05		-5.05755	0.000175
	0.0942254	0.00387158		0.113071	0.00321607		0.113071	0.00159132		0.0942254	0.000336317		-0.24961	0.00226324
	4.11495	0.0054747		4.93794	0.00207043		4.93794	-0.000352622		4.11495	0.000189712		4.56818	-0.000587255
	8.13271	0.0051234		9.75926	0.00333709		9.75926	0.000990958		8.13271	0.000632099		9.3762	-0.000266176
	12.1446	0.00539029		14.5736	0.000508718		14.5736	-6.50995e-05		12.1446	4.393e-05		14.182	-0.00171961
	16.1478	0.00511837		19.3774	0.00228564		19.3774	-9.58409e-05		16.1478	0.00040463		18.9725	-0.000715686
	20.1394	0.00408146		24.1673	0.00197966		24.1673	0.000840868		20.1394	-6.893e-06		23.7542	-0.000518137
	24.1165	0.00708111		28.9398	0.00107573		28.9398	0.000237794		24.1165	0.000461214		28.4985	0.00147598
	28.0763	0.00496256		33.6916	0.00115026		33.6916	-0.000620253		28.0763	-0.000209979		33.2381	-0.00371471
	32.0159	0.00552704		38.4191	0.00193624		38.4191	0.00024141		32.0159	-0.000196811		37.9542	0.00207696
	35.9325	0.00476898		43.119	0.00154342		43.119	0.00082821		35.9325	0.000666667		42.636	0.00342745
	39.8233	0.0070149		47.788	0.000675556		47.788	0.000692586		39.8233	-0.00013642		47.2838	-0.00340637
	43.6855	0.00563692		52.4226	0.000635385		52.4226	-0.000202532		43.6855	-3.60082e-06		51.8907	9.21569e-05
	47.5162	0.00833033		57.0195	0.00168684		57.0195	-0.000427667		47.5162	-0.000660288		56.4763	0.000164706
	51.3128	0.00659012		61.5754	-0.000498803		61.5754	-0.00051085		51.3128	0.00012963		61.0242	-0.000117647
	55.0726	0.00701075		66.0871	3.38462e-05		66.0871	-0.000214286		55.0726	0.000531893		65.5341	0.0014799
	58.7928	0.00535615		70.5513	4.01709e-05		70.5513	-0.000150995		58.7928	8.84774e-06		69.992	0.00027451
	62.4707	0.00768215		74.9648	0.00222838		74.9648	-0.00129295		62.4707	-0.000414095		74.3842	0.00153873
	66.1037	0.00676239		79.3244	0.00117829		79.3244	-0.00093038		66.1037	0.000524794		78.7275	0.00241961
	69.6892	0.00608007		83.627	-4.64957e-05		83.627	-0.000291139		69.6892	0.000293827		83.0316	-0.00203529
	73.2246	0.0070896		87.8696	0.00151538		87.8696	-0.000208861		73.2246	0.000654938		87.2477	0.00323284
	76.7075	0.00628596		92.049	0.000378632		92.049	-0.00089783		76.7075	-0.000227778		91.4086	-0.000478922
	80.1351	0.0072487		96.1622	0.00395675		96.1622	-0.00304702		80.1351	0.00132521		95.5261	0.00298627
	83.5052	0.00863414		100.206	-0.000844957		100.206	-0.00067179		83.5052	-6.04938e-05		99.5596	0.00179804
	86.8153	0.0074539		104.178	-0.00111385		104.178	-2.53165e-05		86.8153	0.000587449		103.534	-0.00142402
	90.063	0.00642721		108.076	-0.000859145		108.076	0.000947559		90.063	0.00115494		107.437	0.00246324
	93.246	0.00662998		111.895	0.00193179		111.895	-0.000105787		93.246	6.1214e-05		111.257	-0.000594608
	96.362	0.00763709		115.634	0.00254838		115.634	0.00218626		96.362	0.00115021		114.992	0.000966176
	99.4087	0.00797175		119.29	0.000597094		119.29	-0.00018264		99.4087	0.000696399		118.629	0.000110784
	102.384	0.00931508		122.861	0.00320974		122.861	0.000427667		102.384	0.00199609		122.198	0.0023152
	105.286	0.00912773		126.343	0.00320103		126.343	0.000361664		105.286	4.86626e-05		125.671	0.00431275
	108.112	0.0101816		129.734	-0.000422564		129.734	0.0015208		108.112	0.00102613		129.057	0.00124363
	110.86	0.00885026		133.032	-0.00102427		133.032	-0.00470705		110.86	0.00142521		132.346	-0.00426961
	113.529	0.00887591		136.234	0.00155487		136.234	-0.00170705		113.529	0.00119928		135.536	0.000513725
	116.116	0.00977556		139.339	0.00442957		139.339	0.000814647		116.116	0.000963992		138.609	0.00536422
	118.62	0.00933536		142.343	0.00474188		142.343	0.00169078		118.62	0.00131718		141.592	0.00383284
	121.038	0.0104766		145.245	0.00129197		145.245	0.000765823		121.038	-0.0006643		144.494	-0.00406471
	123.369	0.00710347		148.043	0.0052494		148.043	0.00161483		123.369	0.00014928		147.285	0.00165882
	125.612	0.0108685		150.734	0.00363043		150.734	0.000669982		125.612	0.00150525		149.893	-0.00430392
	127.764	0.00992738		153.317	0.0043347		153.317	0.00280922		127.764	0.000409259		152.453	0.00877598
	129.825	0.00987158		155.79	-0.00451915		155.79	0.00151175		129.825	0.0013215		154.934	0.00296225
	131.793	0.0126064		158.151	-0.00389162		158.151	0.00195298		131.793	0.000687654		157.339	0.00123186
	133.665	0.00888683		160.398	-0.00336923		160.398	-0.00186438		133.665	0.00163796		159.544	-0.00621029
	135.442	0.0103352		162.53	-0.0017788		162.53	-0.00160217		135.442	0.000283848		161.683	-0.00179314
	137.121	0.00962478		164.545	0.00730821		164.545	0.00126763		137.121	0.000847634		163.695	0.00177696
	138.702	0.0100478		166.442	0.000898974		166.442	-0.00209132		138.702	0.00190854		165.508	0.00737941
	140.183	0.00921196		168.22	0.0125993		168.22	0.00244033		140.183	0.00251029		167.276	0.0127662
	141.563	0.0138946		169.876	0.00995966		169.876	-0.0016528		141.563	0.00166883		168.879	0.0101549
	142.842	0.0136016		171.41	0.00673043		171.41	0.00158228		142.842	0.0034716		170.434	0.00596863
	144.018	0.015714		172.821	0.00689504		172.821	-0.0010434		144.018	0.00259198		171.854	-0.00256078
	145.09	0.0124428		174.108	0.00663299		174.108	0.000660036		145.09	0.00197963		173.157	0.00362843
	146.058	0.0122277		175.27	0.00562479		175.27	-0.00423418		146.058	0.000608539		174.376	0.00430735
	146.922	0.0139362		176.306	0.00117675		176.306	0.00060217		146.922	0.00038035		175.402	0.00398676
	147.679	0.014126		177.215	0.000144103		177.215	-0.00331374		147.679	0.00173868		176.303	-0.00369657
	148.331	0.0120532		177.997	0.00980974		177.997	-0.00128119		148.331	0.00303529		177.1	0.00911961
	148.875	0.0121282		178.651	-0.00299675		178.651	-0.00340235		148.875	0.00153776		177.737	-0.00150784
	149.313	0.0109168		179.176	-0.00154171		179.176	0.00252803		149.313	0.00172305		178.291	-0.000572059
	149.644	0.0127971		179.573	-0.0286337		179.573	3.61664e-05		149.644	0.000446914		178.711	0.000636275
	149.867	0.0113527		179.84	-0.00827162		179.84	0.00458951		149.867	-0.000410905		178.925	0.00841912
	149.982	0.0091825		179.979	-0.00265829		179.979	-0.00238246		149.982	0.000738374		179.11	-0.00115784
	149.99	0.0096747		179.988	0.0031894		179.988	0.00223689		149.99	0.00145597		179.075	-0.0109162
	149.89	0.0112716		179.868	-0.00274376		179.868	0.00657414		149.89	0.00271893		178.997	0.00115931
	149.682	0.0117438		179.618	0.0101947		179.618	0.000235986		149.682	-0.00010607		178.718	-0.00133922
	149.366	0.0156026		179.24	0.0093694		179.24	0.00446112		149.366	0.0030677		178.355	-0.00401667
	148.944	0.0115671		178.732	0.00281778		178.732	0.000738698		148.944	0.00243683		177.86	-0.000787255
	148.414	0.0119003		178.096	0.00766718		178.096	-0.000411392		148.414	0.00161265		177.305	-0.0058701
	147.777	0.0138884		177.333	0.00573778		177.333	-0.000358047		147.777	0.00135072		176.537	0.000259314
	147.035	0.0104931		176.441	0.00948838		176.441	0.00512116		147.035	0.00169794		175.626	0.000261275
	146.186	0.00929133		175.423	0.0115703		175.423	-0.00316184		146.186	0.00376584		174.603	-0.00103824
	145.233	0.013764		174.279	0.00606171		174.279	0.00211844		145.233	0.000403498		173.498	-0.000311765
	144.175	0.0111302		173.01	-0.00405504		173.01	0.00051085		144.175	-0.000265432		172.238	-0.00304412
	143.013	0.0115913		171.616	0.00784154		171.616	0.00175407		143.013	-0.000764403		170.867	0.00474706
	141.749	0.00732426		170.099	0.00175333		170.099	-0.000834539		141.749	0.00253436		169.356	-0.00494363
	140.383	0.00779445		168.46	0.0039935		168.46	0.0039774		140.383	3.40535e-05		167.731	0.0036652
	138.916	0.0101828		166.699	0.000796923		166.699	-0.00132278		138.916	0.00370144		166.029	0.00637353
	137.349	0.01003		164.819	0.000277607		164.819	0.00134629		137.349	0.00392191		164.16	0.00565735
	135.684	0.0102083		162.821	0.00471043		162.821	-0.00306781		135.684	0.00181183		162.216	0.00188382
	133.921	0.00891698		160.705	0.00557043		160.705	0.0040443		133.921	0.000870576		160.059	-0.0026799
	132.062	0.0117873		158.474	0.00649897		158.474	3.70705e-05		132.062	0.00100566		157.831	0.0079
	130.107	0.0108248		156.129	0.00771043		156.129	-0.00154069		130.107	0.00113086		155.518	0.00337647
	128.06	0.0127454		153.672	0.0023759		153.672	0.000858951		128.06	0.000815947		153.13	0.00293235
	125.92	0.010778		151.104	-0.00296017		151.104	0.00322785		125.92	0.00173128		150.553	0.0102975
	123.69	0.0133749		148.428	-0.00279487		148.428	0.00239964		123.69	0.00157479		147.938	0.00205833
	121.371	0.0113075		145.645	-0.00274923		145.645	0.00171971		121.371	0.000446605		145.19	0.00393676
	118.965	0.0138317		142.758	0.00302068		142.758	0.00252351		118.965	-0.000620679		142.334	0.0100098
	116.473	0.0109733		139.768	0.00631761		139.768	0.00207776		116.473	-7.04733e-05		139.368	0.00668725
	113.897	0.00975858		136.677	0.00769556		136.677	0.00251899		113.897	0.00172726		136.306	0.00012549
	111.24	0.0105969		133.488	-0.000191624		133.488	0.0029575		111.24	0.000857305		133.119	0.000753431
	108.503	0.00950104		130.204	0.00509863		130.204	0.00157233		108.503	0.00141471		129.848	-0.00227304
	105.688	0.0113036		126.825	0.00444786		126.825	0.00153888		105.688	0.00116646		126.505	-0.000981863
	102.796	0.0100031		123.356	0.00419094		123.356	0.000799277		102.796	0.000345782		123.084	0.00128676
	99.8314	0.00950347		119.798	0.00279231		119.798	1.35624e-05		99.8314	0.00127881		119.504	-0.00373971
	96.7947	0.010326		116.154	-0.0017012		116.154	0.00154521		96.7947	0.00115556		115.901	0.00120098
	93.6883	0.00992617		112.426	0.00261829		112.426	0.000534358		93.6883	0.00127675		112.212	0.00531912
	90.5146	0.00850035		108.618	0.00165145		108.618	0.00137703		90.5146	0.00056965		108.433	-0.00135588
	87.2758	0.00824177		104.731	0.00167453		104.731	0.000273056		87.2758	0.000344444		104.546	0.000355882
	83.9744	0.0111754		100.769	0.00113966		100.769	0.000827306		83.9744	0.00170648		100.621	0.0018549
	80.6126	0.00919983		96.7351	0.00446615		96.7351	0.00215009		80.6126	0.000997222		96.6457	0.00434706
	77.1929	0.00843345		92.6315	0.00322171		92.6315	0.000991863		77.1929	0.000948765		92.5694	0.00285637
	73.7176	0.00846395		88.4611	0.00222359		88.4611	0.00098915		73.7176	-0.000932099		88.428	0.00445049
	70.1895	0.00831525		84.2274	0.000536752		84.2274	0.000164557		70.1895	0.000403189		84.2332	0.000562255
	66.6108	0.00888787		79.933	0.00138718		79.933	0.00160579		66.6108	-0.000144959		79.9648	0.00254461
	62.9844	0.00920589		75.5812	0.00315726		75.5812	0.00198734		62.9844	0.000932716		75.6251	0.00157059
	59.3126	0.00873033		71.1751	0.00285436		71.1751	0.00113291		59.3126	0.000572428		71.251	-6.47059e-05
	55.5982	0.00851629		66.7179	0.00107966		66.7179	0.000661844		55.5982	9.25926e-05		66.8176	0.00254118
	51.8438	0.00834246		62.2126	0.00280872		62.2126	0.00253797		51.8438	0.000196296		62.3286	-0.000264706
	48.0523	0.00828024		57.6628	0.00169094		57.6628	0.00240145		48.0523	-3.74486e-05		57.803	0.000951471
	44.2261	0.00759445		53.0713	-0.000254872		53.0713	0.0019349		44.2261	2.54115e-05		53.2289	0.00548382
	40.3683	0.00720277		48.4419	-0.000280171		48.4419	0.00217722		40.3683	0.000867181		48.622	0.00255686
	36.4814	0.00679688		43.7777	0.000588547		43.7777	0.00234539		36.4814	9.42387e-05		43.9808	0.00264167
	32.5682	0.00736586		39.0818	0.0022159		39.0818	0.00324955		32.5682	0.000547737		39.301	0.00129216
	28.6317	0.00540451		34.3581	-0.00021641		34.3581	0.00277125		28.6317	0.000220885		34.5948	-0.000851961
	24.6745	0.00573553		29.6094	0.000302735		29.6094	0.00182731		24.6745	0.000643724		29.8712	0.00100882
	20.6998	0.00540676		24.8397	0.00116308		24.8397	0.00273418		20.6998	0.000509465		25.1202	0.00134804
	16.7099	0.0072435		20.0519	0.00110598		20.0519	0.00198463		16.7099	0.00108529		20.3526	0.00269363
	12.7083	0.006626		15.2499	0.00245624		15.2499	0.00264195		12.7083	0.000435185		15.565	0.00232892
				10.4368	0.00103607		10.4368	0.00269982		8.69735	0.000251337		10.7776	0.00176029

## Sheet: WT-HgPres
	Vm [mV]	Csp [pF/pF]		Vm [mV]	Csp [pF/pF]		Vm [mV]	Csp [pF/pF]		Vm [mV]	Csp [pF/pF]		Vm [mV]	Csp [pF/pF]
	-5.42684	0.0586224		-5.287	0.0646011		-5.23854	0.0444815		-5.0376	0.0741201		-4.64651	0.0494921
	-10.2417	0.0672064		-10.0716	0.0668627		-10.0281	0.0502679		-9.79092	0.083344		-8.64993	0.0563172
	-15.04	0.0821209		-14.8327	0.0755952		-14.8057	0.05801		-14.5027	0.0925431		-12.6513	0.0642496
	-19.814	0.0924513		-19.5764	0.0814362		-19.5586	0.0639541		-19.2186	0.0999133		-16.6389	0.0696221
	-24.5559	0.107933		-24.2814	0.0878198		-24.289	0.0736677		-23.8887	0.113728		-20.6174	0.0777599
	-29.2582	0.109953		-28.9562	0.0923183		-28.9771	0.0818022		-28.525	0.119335		-24.5799	0.0891901
	-33.9131	0.139775		-33.5794	0.100358		-33.618	0.0894647		-33.1289	0.131975		-28.527	0.0991466
	-38.5133	0.156307		-38.1495	0.106492		-38.2019	0.0982927		-37.6593	0.136651		-32.4502	0.1102
	-43.0511	0.16848		-42.6519	0.113353		-42.7292	0.104289		-42.1462	0.146908		-36.3536	0.121094
	-47.5193	0.178024		-47.1016	0.119082		-47.1894	0.109356		-46.5539	0.154651		-40.2303	0.132237
	-51.9107	0.2004		-51.4813	0.123188		-51.5764	0.115827		-50.8992	0.153201		-44.0772	0.142239
	-56.2182	0.201294		-55.7548	0.124075		-55.8776	0.116019		-55.1379	0.160138		-47.8936	0.151069
	-60.4348	0.201257		-59.9508	0.124691		-60.0844	0.117734		-59.3351	0.156039		-51.6743	0.159602
	-64.5537	0.205383		-64.0431	0.130599		-64.1955	0.116783		-63.3978	0.152318		-55.4194	0.166347
	-68.5682	0.206797		-68.0447	0.12824		-68.2071	0.113859		-67.3945	0.149352		-59.1282	0.174809
	-72.4718	0.187909		-71.9134	0.124912		-72.1062	0.1114		-71.2498	0.142453		-62.7849	0.177046
	-76.2583	0.191148		-75.6909	0.11722		-75.8833	0.107377		-75.0033	0.135829		-66.4073	0.179683
	-79.9214	0.191337		-79.3062	0.131724		-79.556	0.104759		-78.6312	0.132221		-69.9758	0.182274
	-83.4554	0.176738		-82.8271	0.10825		-83.0827	0.100107		-82.1447	0.123752		-73.4971	0.180955
	-86.8544	0.193121		-86.216	0.115829		-86.4714	0.0927943		-85.5246	0.12189		-76.9607	0.177734
	-90.113	0.185122		-89.4608	0.094617		-89.7326	0.0891118		-88.7538	0.115132		-80.3689	0.171051
	-93.2259	0.163926		-92.5475	0.109853		-92.8443	0.0868966		-91.8571	0.106995		-83.7248	0.16847
	-96.1881	0.152945		-95.5064	0.117417		-95.8015	0.0812911		-94.7825	0.101863		-87.0199	0.161602
	-98.9947	0.137893		-98.3072	0.11571		-98.6134	0.0796055		-97.569	0.0936158		-90.2502	0.154307
	-101.641	0.124323		-100.946	0.094336		-101.268	0.0767516		-100.178	0.0908615		-93.417	0.14885
	-104.124	0.133327		-103.413	0.0960841		-103.741	0.0718687		-102.657	0.0892235		-96.5146	0.138043
	-106.437	0.116338		-105.702	0.100935		-106.059	0.0687004		-104.939	0.0897773		-99.5456	0.131298
	-108.579	0.0931884		-107.841	0.1022		-108.199	0.0663085		-107.081	0.0810084		-102.503	0.124921
	-110.546	0.0871554		-109.799	0.090466		-110.168	0.0603792		-109.036	0.078999		-105.387	0.115686
	-112.333	0.0981287		-111.561	0.0761839		-111.966	0.0586751		-110.867	0.0728229		-108.191	0.109448
	-113.939	0.0984505		-113.174	0.0903549		-113.579	0.0581334		-112.449	0.0714856		-110.919	0.104083
	-115.361	0.0839309		-114.567	0.0808347		-115.004	0.055145		-113.854	0.0662373		-113.568	0.0953773
	-116.596	0.0912747		-115.817	0.0595655		-116.245	0.0517996		-115.119	0.0688078		-116.13	0.088236
	-117.642	0.0657229		-116.818	0.0753124		-117.303	0.0553708		-116.176	0.0615935		-118.607	0.0855185
	-118.499	0.098252		-117.673	0.0767021		-118.158	0.0539905		-117.037	0.0669128		-121.006	0.0824503
	-119.164	0.088022		-118.334	0.0786304		-118.824	0.0550965		-117.709	0.0654633		-123.32	0.0758682
	-119.636	0.0559082		-118.755	0.0839626		-119.3	0.0490448		-118.226	0.0611822		-125.532	0.0728517
	-119.915	0.0827465		-119.068	0.0966511		-119.595	0.0503966		-118.51	0.063476		-127.662	0.0695415
	-120	0.0868124		-119.155	0.065539		-119.682	0.0513892		-118.601	0.0584231		-129.684	0.0672802
	-119.891	0.103759		-119.068	0.0930198		-119.585	0.0525833		-118.514	0.0613737		-131.636	0.065661
	-119.588	0.0824694		-118.787	0.0491569		-119.298	0.0521387		-118.271	0.0587582		-133.497	0.0648829
	-119.091	0.0733807		-118.295	0.0380139		-118.811	0.0491129		-117.786	0.0622257		-135.258	0.061093
	-118.402	0.0887535		-117.638	0.0827343		-118.134	0.0498734		-117.128	0.0547303		-136.914	0.0562931
	-117.522	0.0811845		-116.741	0.0906058		-117.267	0.0499262		-116.287	0.0603302		-138.461	0.0558164
	-116.452	0.0844356		-115.694	0.0681612		-116.215	0.0528407		-115.259	0.0635644		-139.931	0.0543161
	-115.193	0.0920086		-114.483	0.100317		-114.968	0.0516603		-114.037	0.0615665		-141.289	0.0524926
	-113.748	0.101847		-113.051	0.0912541		-113.541	0.0560364		-112.565	0.0655462		-142.543	0.0508799
	-112.12	0.0840769		-111.443	0.0971623		-111.925	0.054932		-111.005	0.066637		-143.69	0.0531589
	-110.309	0.0774435		-109.643	0.0846774		-110.126	0.0574562		-109.26	0.0697743		-144.736	0.0510948
	-108.321	0.0902912		-107.667	0.0945758		-108.146	0.0583803		-107.329	0.0740263		-145.683	0.0490936
	-106.157	0.0857339		-105.49	0.0862909		-105.999	0.0594583		-105.177	0.0769204		-146.534	0.0454638
	-103.822	0.120177		-103.204	0.0780456		-103.68	0.0643761		-102.916	0.0802985		-147.263	0.0475656
	-101.319	0.121871		-100.732	0.0911065		-101.194	0.0657648		-100.453	0.0802951		-147.896	0.0442696
	-98.6525	0.118787		-98.0807	0.100779		-98.5315	0.0683671		-97.8627	0.0843191		-148.415	0.0449565
	-95.8262	0.123057		-95.2968	0.111042		-95.7196	0.0714573		-95.084	0.0901718		-148.847	0.0468458
	-92.8449	0.124646		-92.3242	0.102201		-92.7578	0.0742278		-92.1497	0.0910268		-149.162	0.0465686
	-89.7135	0.146229		-89.2142	0.100909		-89.6391	0.0791851		-89.0775	0.0971362		-149.346	0.0472666
	-86.4371	0.148705		-85.9574	0.109881		-86.3824	0.0842985		-85.8595	0.101369		-149.447	0.0454079
	-83.0209	0.157611		-82.5781	0.106358		-82.9807	0.0862168		-82.4937	0.108017		-149.441	0.0447087
	-79.4705	0.172389		-79.0391	0.112522		-79.4536	0.0928565		-78.99	0.115571		-149.322	0.0455898
	-75.7915	0.188924		-75.4188	0.123808		-75.7926	0.0957078		-75.3743	0.119557		-149.089	0.0475998
	-71.9901	0.194315		-71.6277	0.130097		-72.0124	0.100473		-71.6158	0.128178		-148.776	0.0473019
	-68.0723	0.21037		-67.7352	0.129133		-68.1112	0.107485		-67.7791	0.136543		-148.34	0.0483514
	-64.0444	0.208235		-63.7231	0.135262		-64.0996	0.111382		-63.7882	0.140785		-147.805	0.0429888
	-59.9129	0.204499		-59.6132	0.12729		-59.9832	0.114356		-59.7249	0.143074		-147.161	0.044744
	-55.6846	0.198325		-55.4212	0.126075		-55.7731	0.118869		-55.5548	0.151549		-146.402	0.0441112
	-51.3663	0.201484		-51.1346	0.123018		-51.4681	0.116034		-51.3109	0.14843		-145.553	0.0455521
	-46.9648	0.207714		-46.7594	0.116968		-47.0871	0.117798		-46.9587	0.151549		-144.594	0.0463331
	-42.4875	0.196776		-42.3196	0.128331		-42.6205	0.113945		-42.5328	0.144776		-143.528	0.0497463
	-37.9415	0.17972		-37.8031	0.113731		-38.0854	0.110834		-38.0422	0.14253		-142.365	0.0517092
	-33.3341	0.153769		-33.2241	0.110104		-33.496	0.103519		-33.4953	0.139288		-141.108	0.0490465
	-28.6728	0.147947		-28.6002	0.109295		-28.8486	0.0951118		-28.9006	0.129368		-139.726	0.0534032
	-23.9652	0.127603		-23.9258	0.0961761		-24.1568	0.0872711		-24.2336	0.119063		-138.264	0.0537039
	-19.2188	0.113713		-19.2145	0.0932031		-19.4212	0.0792901		-19.5481	0.109132		-136.704	0.0556139
	-14.4414	0.0946334		-14.4689	0.0830642		-14.6583	0.0700765		-14.8102	0.101358		-135.03	0.053392
	-9.64055	0.0833179		-9.70681	0.0744288		-9.86625	0.0602147		-10.0769	0.0897541		-133.261	0.0583037
	-4.82419	0.0706962		-4.91899	0.0696894		-5.06282	0.0535686		-5.29416	0.0772585		-131.389	0.0603225
	-3.6239e-05	0.0610706		-0.134191	0.0623658		-0.246427	0.0459061		-0.542507	0.0721621		-129.446	0.0615762
	4.82418	0.04573		4.65502	0.0590614		4.5632	0.0396545		4.2421	0.0647781		-127.396	0.0612649
	9.64059	0.0460699		9.43488	0.0501734		9.36774	0.0340169		9	0.0546644		-125.253	0.0654079
	14.4414	0.0336907		14.2022	0.0483645		14.1553	0.0297769		13.7599	0.0496737		-123.019	0.0684126
	19.2188	0.0284121		18.9442	0.0445622		18.9184	0.025442		18.4827	0.0424902		-120.696	0.0700912
	23.9652	0.0264003		23.6517	0.0397145		23.6473	0.022826		23.1804	0.0385826		-118.287	0.0728852
	28.6729	0.0143485		28.3231	0.0339044		28.3402	0.0200585		27.8381	0.0333008		-115.805	0.0764008
	33.3341	0.0176374		32.9404	0.0369394		32.9866	0.0149684		32.4334	0.0303419		-113.226	0.080734
	37.9415	0.0209152		37.5057	0.0347678		37.5784	0.0132442		36.9909	0.0255066		-110.582	0.0851895
	42.4875	0.0144953		42.0121	0.0334987		42.1077	0.0131482		41.4708	0.0193381		-107.843	0.0908105
	46.9649	0.00476217		46.452	0.0195374		46.5695	0.00875475		45.914	0.0218749		-105.027	0.0972307
	51.3663	0.00108948		50.8133	0.0220585		50.9616	0.00749525		50.2465	0.0214398		-102.144	0.104494
	55.6846	0.0125141		55.1007	0.0258044		55.2597	0.00673048		54.5445	0.0135776		-99.1776	0.108354
	59.9129	0.0101664		59.2949	0.0122935		59.48	0.00654114		58.7028	0.0147768		-96.1432	0.118025
	64.0444	-0.00645683		63.3846	0.0221839		63.6022	0.00619356		62.8009	0.014787		-93.0474	0.12317
	68.0723	0.00112559		67.3946	0.00909438		67.6166	0.00529536		66.7801	0.0101858		-89.8752	0.130426
	71.9901	0.00129906		71.2871	0.00315545		71.5188	0.00405907		70.6479	0.0158941		-86.6408	0.13842
	75.7916	0.0100887		75.0535	0.0153419		75.2957	0.00417827		74.3888	0.00904546		-83.3504	0.146968
	79.4705	0.00631397		78.6888	0.0177173		78.963	0.00510127		78.0236	0.00453668		-80.0001	0.154566
	83.0209	0.00550235		82.2157	0.0135768		82.5091	0.00480591		81.5496	0.00545544		-76.5868	0.161842
	86.4371	-0.00771742		85.5782	-0.00250389		85.9215	0.00212342		84.9142	0.00322468		-73.1162	0.167657
	89.7135	0.00581868		88.8393	0.0135538		89.1905	0.00467247		88.1744	0.00415739		-69.5979	0.175172
	92.8449	-0.00421821		91.9367	0.0108497		92.3193	0.00204852		91.2645	0.001688		-66.0241	0.178744
	95.8262	-0.00844191		94.8892	0.0181345		95.2771	-0.000828586		94.211	-0.00241835		-62.4065	0.18157
	98.6525	0.0137551		97.6883	0.00544071		98.1052	0.00184494		96.9729	0.00269014		-58.7373	0.18426
	101.319	-0.00954239		100.309	0.00703231		100.766	0.00103428		99.5894	-0.00425144		-55.0314	0.183676
	103.822	0.0225141		102.788	0.0069195		103.255	0.00290928		102.069	0.0062667		-51.2796	0.180488
	106.157	0.0224254		105.094	0.0219882		105.581	-0.000474684		104.383	0.000102741		-47.4917	0.177262
	108.321	0.0055471		107.242	0.0129292		107.734	-0.00110127		106.539	0.00115608		-43.6615	0.16791
	110.309	-0.00905259		109.233	-0.00143116		109.729	0.00628639		108.507	-0.00230691		-39.8122	0.160683
	112.12	0.00939482		111.004	0.00388519		111.534	0.00477637		110.289	-0.00185491		-35.9271	0.149779
	113.748	-0.0250832		112.652	0.0172628		113.165	-0.00149473		111.86	0.00163023		-32.0159	0.137825
	115.193	-0.000457614		114.078	0.000186431		114.614	-0.000875		113.321	0.0069465		-28.0896	0.127199
	116.452	-0.0252394		115.338	-0.00109027		115.867	-0.00442774		114.592	-0.000510258		-24.1338	0.117378
	117.522	-0.00283673		116.409	-0.00139862		116.957	-0.000919831		115.644	-0.00189972		-20.1755	0.103825
	118.402	0.0343438		117.284	0.00691506		117.825	0.000148734		116.515	-0.0107287		-16.1906	0.0917822
	119.091	0.000889325		117.956	0.000441261		118.514	0.000412447		117.234	0.00357706		-12.1976	0.0802925
	119.588	0.0110699		118.477	-0.00554653		119	1.00211e-05		117.706	0.000420154		-8.19381	0.0734897
	119.891	0.025916		118.752	-0.0161933		119.316	-0.000228903		117.999	-0.000140817		-4.18056	0.0620589
	120	0.0118736		118.893	0.00645137		119.441	0.000462553		118.145	0.00205203		-0.164905	0.0546398
	119.915	-0.0161389		118.771	0.003838		119.369	-0.00249842		118.039	0.00295651		3.84878	0.0497557
	119.636	-0.0149403		118.504	0.0141933		119.102	0.00188502		117.794	-0.00737798		7.86194	0.0431095
	119.164	-0.049938		118.001	0.00144437		118.643	0.000773207		117.335	-0.000260791		11.8672	0.0392749
	118.499	0.00705024		117.395	0.00900566		117.988	0.00279694		116.715	0.00178779		15.8663	0.033455
	117.642	-0.00516876		116.558	0.00296147		117.121	0.00515348		115.853	-0.0014062		19.8501	0.0288393
	116.596	0.00336578		115.505	0.0209627		116.107	0.00657964		114.864	0.0031592		23.8187	0.0278417
	115.361	0.0103485		114.305	-0.00661914		114.886	0.00177901		113.669	0.0028536		27.7724	0.0218175
	113.939	0.00225353		112.9	-0.0127784		113.49	-0.00294884		112.272	-0.00223995		31.7081	0.0196704
	112.333	0.00258242		111.321	-0.0131178		111.9	0.00110127		110.71	-0.000372559		35.6172	0.0195427
	110.546	0.00337206		109.566	-0.0163117		110.131	0.000714135		108.996	0.000921713		39.4989	0.0160683
	108.579	0.0201546		107.62	-0.00558394		108.193	0.00105749		107.033	0.000808961		43.3554	0.0131789
	106.437	0.0277237		105.511	0.0048974		106.074	0.00347996		104.891	-0.000943378		47.1776	0.0126745
	104.124	0.0244851		103.246	0.00195869		103.777	0.0007827		102.653	-0.00137798		50.9697	0.0103178
	101.641	0.00490188		100.774	0.00200711		101.312	-0.000523734		100.236	0.0078989		54.7185	0.00985227
	98.9947	0.00237363		98.1782	0.023447		98.6948	0.00194779		97.6545	0.00790661		58.4346	0.00749441
	96.1881	-0.0011664		95.3989	0.00652698		95.9154	0.00441983		94.9015	0.0141728		62.1036	0.00793467
	93.2259	0.00774097		92.4875	0.0171565		92.9719	0.00349631		92.0268	0.0102757		65.7322	0.00482166
	90.1129	-0.00419702		89.4055	0.0267763		89.8881	0.00334125		88.9685	0.00963072		69.3139	0.00596057
	86.8544	-0.00442151		86.1941	-0.00103564		86.6468	0.000961498		85.7878	0.0125487		72.8425	0.0044379
	83.4554	-0.0102841		82.8366	0.00815701		83.2709	0.00302479		82.4668	0.00532217		76.3207	0.00361742
	79.9214	-0.0127645		79.3181	0.0012274		79.751	0.00343144		79.0113	0.0118615		79.7423	0.00330018
	76.2582	0.00136264		75.7033	0.00600811		76.1136	0.00559494		75.3927	0.0113202		83.1048	0.0029176
	72.4718	-0.00985086		71.973	0.0136288		72.3484	0.00717563		71.7117	0.0111974		86.4105	0.00271807
	68.5682	-0.00155887		68.0932	0.00017233		68.471	0.00496888		67.8527	0.0149283		89.65	0.00267863
	64.5536	0.00231947		64.1472	0.0168212		64.4774	0.00665243		63.9338	0.0180679		92.8329	0.00213773
	60.4348	0.00714207		60.0409	0.0142877		60.3848	0.00802743		59.8864	0.016246		95.9427	0.00126781
	56.2182	0.0113297		55.8631	0.0280289		56.1927	0.0100464		55.742	0.020184		98.9825	0.000599176
	51.9107	0.0108179		51.5839	0.0286336		51.9072	0.0100248		51.507	0.0223819		101.954	0.00083814
	47.5193	0.0108673		47.2412	0.0187236		47.5406	0.0105232		47.1954	0.0247888		104.851	0.000979988
	43.051	0.00542543		42.8167	0.0269479		43.093	0.0144072		42.8039	0.0225941		107.676	-0.000786345
	38.5133	0.00937127		38.3201	0.0339016		38.5782	0.0151857		38.3327	0.0310451		110.418	0.00173161
	33.9131	0.0184772		33.7672	0.0285274		33.9967	0.0150411		33.8144	0.031788		113.084	0.000288994
	29.2582	0.025613		29.1378	0.0345674		29.3629	0.0182906		29.2368	0.0324064		115.671	-3.47263e-05
	24.5559	0.0260793		24.4818	0.0396971		24.6791	0.0195375		24.6232	0.037182		118.177	0.000968805
	19.814	0.0260926		19.7841	0.0411786		19.9559	0.0223982		19.9395	0.0450688		120.59	0.00134138
	15.04	0.0278634		15.0473	0.0468355		15.1976	0.0245659		15.2588	0.0483112		122.92	-0.00142672
	10.2417	0.0356609		10.2811	0.0489087		10.4172	0.0294335		10.5162	0.0518259		125.159	0.000778693
													127.305	-0.00109771
													129.361	-0.00141024
													131.325	-0.000889347
													133.199	0.000766333
													134.972	-0.000668629
													136.646	7.06298e-06
													138.222	0.00140082
													139.707	-0.00164332
													141.082	-0.00196351
													142.364	0.000391407
													143.537	-0.000805768
													144.614	-6.76869e-05
													145.58	-0.00277281
													146.433	-0.00030724
													147.202	0.00156621
													147.852	-3.06062e-05
													148.396	0.000758682
													148.839	0.00276104
													149.171	0.00182519
													149.397	-0.001495
													149.519	-0.00122955
													149.528	0.00136198
													149.435	3.64921e-05
													149.246	0.000634491
													148.929	-0.00166745
													148.515	0.000652737
													147.988	-0.0022784
													147.355	-0.0038658
													146.624	-0.000525015
													145.775	0.00345851
													144.835	-0.00246792
													143.794	0.00388111
													142.647	-0.00140612
													141.4	0.000339612
													140.041	-8.82872e-05
													138.591	-0.00143261
													137.044	0.00299117
													135.371	-0.00151324
													133.632	-0.00124956
													131.786	0.00264567
													129.84	-0.00152914
													127.811	0.000366686
													125.683	0.000286051
													123.464	0.000185992
													121.174	0.00416657
													118.783	-0.000322543
													116.305	0.000978222
													113.748	0.00172925
													111.104	-0.000612713
													108.382	0.000752207
													105.576	-0.000312537
													102.699	0.000291348
													99.7542	-0.000216598
													96.7291	0.00196939
													93.6326	0.00344497
													90.4723	0.00126074
													87.2451	0.00329017
													83.9559	0.00248205
													80.6065	0.00238081
													77.1994	0.00673219
													73.737	0.00386875
													70.2192	0.00598117
													66.6491	0.0071236
													63.0353	0.00749559
													59.3778	0.00729959
													55.6738	0.00884108
													51.9295	0.010249
													48.1515	0.0116592
													44.3353	0.0121307
													40.4907	0.0141501
													36.612	0.0159252
													32.7141	0.0172213
													28.7849	0.0199029
													24.8394	0.0210318
													20.8758	0.0250959
													16.899	0.0279612
													12.9042	0.0317834
													8.90831	0.0339953

## Sheet: S396A
	Vm [mV]	Csp [pF/pF]		Vm [mV]	Csp [pF/pF]		Vm [mV]	Csp [pF/pF]		Vm [mV]	Csp [pF/pF]		Vm [mV]	Csp [pF/pF]		Vm [mV]	Csp [pF/pF]
	-4.68111	0.0051091		-5.31581	0.00156327		-4.79211	0.000557999		-4.73921	0.00748734		-4.80352	0.00432838		-4.57579	0.00414436
	-8.68044	0.0044932		-10.121	0.00126795		-8.79283	0.000142455		-8.74158	0.00427586		-8.81498	0.00263506		-8.58016	0.00304814
	-12.6785	0.00498882		-14.9182	-0.00110028		-12.789	-0.000128542		-12.7403	0.00526998		-12.8199	0.00221447		-12.5831	0.00431668
	-16.6668	0.00488566		-19.6837	0.00715825		-16.7758	0.000715047		-16.7305	0.00659979		-16.8168	0.00355912		-16.5764	0.00363433
	-20.6425	0.00536415		-24.4214	0.00694604		-20.7513	-0.000155174		-20.7088	0.00453923		-20.8011	0.00315494		-20.5559	0.0043863
	-24.6039	0.0064322		-29.1149	0.0049393		-24.7119	0.000706407		-24.6756	0.00633413		-24.7711	0.00384055		-24.523	0.00490671
	-28.5492	0.00632201		-33.7687	0.00575345		-28.6546	0.00158476		-28.62	0.00628922		-28.7229	0.00529309		-28.4713	0.00613986
	-32.473	0.00663721		-38.3608	0.00450358		-32.5786	0.00169901		-32.5449	0.0068997		-32.654	0.0066565		-32.3985	0.00599408
	-36.3733	0.00790016		-42.897	0.00776503		-36.4772	0.00151594		-36.4478	0.00941393		-36.5606	0.0052798		-36.3049	0.00593985
	-40.2481	0.00861615		-47.3625	0.00421552		-40.3511	0.00296516		-40.3246	0.00708543		-40.4433	0.0049366		-40.1852	0.00583445
	-44.0956	0.00792562		-51.7507	0.00396942		-44.1929	0.000754589		-44.1733	0.00764187		-44.2947	0.00427366		-44.0358	0.00615678
	-47.9076	0.00794801		-56.0581	0.00677256		-48.0053	0.00121323		-47.9891	0.00911326		-48.1158	0.00516097		-47.8517	0.00572329
	-51.6871	0.00883783		-60.2707	0.00456248		-51.7811	0.00331666		-51.7681	0.00774006		-51.902	0.00466532		-51.6316	0.00773225
	-55.4322	0.00804283		-64.3895	0.00555334		-55.5217	0.00288262		-55.5149	0.0102505		-55.6502	0.00567616		-55.3759	0.00669604
	-59.1391	0.00938569		-68.4011	0.00603506		-59.2228	0.000541328		-59.2211	0.010408		-59.3594	0.00515784		-59.0808	0.00815689
	-62.7969	0.0080064		-72.3057	0.0084985		-62.8788	0.00189357		-62.8841	0.00617504		-63.0258	0.00566834		-62.7473	0.00795111
	-66.4117	0.0102544		-76.0868	0.00593016		-66.4886	0.00235811		-66.4971	0.00914827		-66.6477	0.0056613		-66.3705	0.00895425
	-69.98	0.00965171		-79.7516	0.00606653		-70.054	0.00460812		-70.0704	0.00899755		-70.2183	0.00466923		-69.9419	0.00671681
	-73.4993	0.00920044		-83.2895	0.00829274		-73.5723	0.00211324		-73.589	0.0120263		-73.7422	0.00656347		-73.4634	0.00645564
	-76.9638	0.00894582		-86.6856	0.00673867		-77.0345	0.00222251		-77.0513	0.0090006		-77.2099	0.00464813		-76.9253	0.00715261
	-80.3776	0.0093993		-89.9422	0.00824917		-80.4409	0.00327357		-80.467	0.0101241		-80.6256	0.0042119		-80.3432	0.00774495
	-83.7306	0.00880008		-93.0611	0.0115639		-83.7908	0.00325872		-83.8194	0.00974429		-83.981	0.00548149		-83.6961	0.00684682
	-87.0286	0.00947217		-96.0228	0.00630456		-87.0754	0.00105019		-87.1073	0.010048		-87.2764	0.00582547		-86.9943	0.00738493
	-90.2566	0.00960035		-98.8313	0.00755201		-90.2977	0.000109928		-90.3365	0.0110398		-90.5101	0.00642353		-90.2273	0.00859653
	-93.4195	0.00857181		-101.48	0.00977742		-93.4562	0.00186745		-93.4979	0.0120636		-93.6793	0.0065494		-93.3918	0.00852922
	-96.5251	0.00767804		-103.961	0.00380885		-96.5444	0.000454316		-96.5952	0.0100518		-96.7779	0.00348172		-96.4947	0.00766456
	-99.5554	0.00983433		-106.277	0.00746003		-99.5636	0.0031091		-99.6251	0.0113146		-99.8086	0.00515784		-99.5285	0.00691875
	-102.522	0.00917936		-108.421	0.00359986		-102.521	0.00587223		-102.584	0.0112819		-102.769	0.00533218		-102.483	0.00646257
	-105.413	0.00759024		-110.395	0.00839441		-105.398	0.00132149		-105.466	0.0110497		-105.653	0.00460435		-105.363	0.00985661
	-108.228	0.00732992		-112.18	0.00802566		-108.198	0.000660766		-108.273	0.00922591		-108.465	0.00715136		-108.172	0.00824344
	-110.962	0.00906655		-113.788	0.0137844		-110.92	0.000870164		-111.002	0.0104727		-111.195	0.00561283		-110.883	0.00909387
	-113.632	0.00798489		-115.207	0.00587691		-113.57	0.00415111		-113.649	0.00850887		-113.846	0.00492565		-113.543	0.00819459
	-116.205	0.00810605		-116.458	0.0137707		-116.133	-0.00118549		-116.216	0.0113489		-116.414	0.00628438		-116.14	0.00597715
	-118.692	0.00705556		-117.499	0.00484893		-118.616	-0.000615037		-118.7	0.00826757		-118.899	0.00516957		-118.63	0.0069199
	-121.099	0.00760165		-118.365	0.00864696		-120.998	0.00526142		-121.101	0.00868851		-121.3	0.00507419		-121.029	0.00631756
	-123.41	0.00597917		-119.03	0.00631102		-123.296	0.00355168		-123.408	0.0098029		-123.612	0.00394688		-123.338	0.00814535
	-125.636	0.00745328		-119.506	0.00581155		-125.515	-0.000714348		-125.637	0.00789306		-125.836	0.00534938		-125.562	0.00654373
	-127.773	0.00703097		-119.792	0.00809909		-127.641	-0.00349517		-127.762	0.0101302		-127.971	0.00506403		-127.708	0.0058783
	-129.81	0.00553492		-119.882	0.00952002		-129.688	-0.00191788		-129.802	0.0114798		-130.015	0.00570508		-129.744	0.00831229
	-131.756	0.00641113		-119.776	0.00935461		-131.621	-0.000827687		-131.75	0.008569		-131.966	0.00779476		-131.706	0.00743262
	-133.605	0.00429434		-119.477	0.00968866		-133.463	-0.00862939		-133.602	0.00818916		-133.816	0.00473803		-133.55	0.0077988
	-135.363	0.00612052		-118.984	0.00785621		-135.224	0.000686992		-135.345	0.00580206		-135.572	0.00591147		-135.305	0.00625832
	-137.015	0.00695854		-118.303	0.00707998		-136.877	0.0088525		-137.004	0.00701769		-137.234	0.00554247		-136.957	0.007233
	-138.579	0.00615652		-117.431	0.0117729		-138.427	0.00759946		-138.566	0.00730161		-138.798	0.00587707		-138.502	0.00770187
	-140.044	0.0055134		-116.366	0.00555738		-139.892	0.000171832		-140.021	0.0045948		-140.259	0.00598105		-139.968	0.00552828
	-141.401	0.00717716		-115.112	0.00673383		-141.253	-9.71954e-07		-141.39	0.00547322		-141.62	0.00532514		-141.339	0.00551597
	-142.658	0.00594624		-113.67	0.00698073		-142.508	-0.008316		-142.633	0.00405283		-142.879	0.00506559		-142.599	0.00610524
	-143.807	0.0065077		-112.054	0.0096459		-143.661	-0.0040081		-143.794	0.00810239		-144.032	0.00647278		-143.75	0.00624679
	-144.863	0.00654282		-110.255	0.00794336		-144.725	0.00114502		-144.857	0.00893514		-145.088	0.00653611		-144.82	0.00802612
	-145.814	0.00410383		-108.268	0.0106287		-145.67	0.0006875		-145.802	0.00393028		-146.038	0.00572775		-145.763	0.00413243
	-146.658	0.00544053		-106.109	0.00835326		-146.509	-0.000870583		-146.643	0.00439308		-146.884	0.00300875		-146.604	0.00649834
	-147.398	0.00533649		-103.784	0.0113928		-147.235	-0.00133024		-147.37	0.00812675		-147.622	0.00548462		-147.343	0.0090004
	-148.035	0.00594141		-101.287	0.00427846		-147.866	0.00193779		-148.002	0.00660436		-148.254	0.00491315		-148.001	0.00809958
	-148.563	0.00367757		-98.6302	0.00792399		-148.394	-0.00449978		-148.527	0.00551661		-148.781	0.00394922		-148.542	0.00532943
	-148.982	0.00516661		-95.8114	0.00337151		-148.799	0.00492567		-148.945	0.00540091		-149.198	0.00446675		-148.961	0.00414974
	-149.296	0.00558715		-92.8397	0.00965074		-149.118	-0.000685886		-149.266	-0.00033622		-149.511	0.00963349		-149.259	0.00281428
	-149.506	0.00644976		-89.7192	0.00859694		-149.337	-0.00295074		-149.478	0.0117576		-149.717	0.00262412		-149.469	0.00618409
	-149.607	0.00502481		-86.4494	0.00809667		-149.432	-0.00144765		-149.561	0.00988054		-149.812	0.00638444		-149.567	0.00520634
	-149.599	0.00563149		-83.039	0.00806439		-149.421	-0.00436966		-149.554	0.00913076		-149.803	0.00438389		-149.543	0.00362856
	-149.484	0.00682729		-79.4949	0.010715		-149.303	-0.000109432		-149.427	0.0058797		-149.683	0.00461216		-149.441	0.00983353
	-149.252	0.0050314		-75.8234	0.00647804		-149.081	-0.00164342		-149.219	0.00956312		-149.46	0.00378427		-149.221	0.00687874
	-148.925	0.007574		-72.0299	0.00697912		-148.759	0.00198506		-148.883	0.00592309		-149.127	0.00569492		-148.912	0.00474324
	-148.49	0.00544975		-68.1187	9.31124e-05		-148.316	0.00240863		-148.437	0.00579292		-148.685	0.00463093		-148.48	0.00557521
	-147.949	0.00389838		-64.0977	0.00774244		-147.779	0.0063938		-147.896	0.00540395		-148.137	0.00766655		-147.939	0.00768725
	-147.295	0.0051947		-59.973	0.00593339		-147.134	0.00035287		-147.243	0.00805824		-147.486	0.00666901		-147.292	0.00702414
	-146.547	0.00634352		-55.7538	0.010594		-146.372	-0.00160002		-146.481	0.00491526		-146.727	0.00625858		-146.551	0.00657373
	-145.689	0.00705775		-51.4376	0.0041897		-145.502	0.00279561		-145.622	0.00919166		-145.863	0.00493035		-145.686	0.00742224
	-144.72	0.00454632		-47.0431	0.00341024		-144.534	-0.0021655		-144.669	0.00852866		-144.892	0.006189		-144.724	0.00555752
	-143.653	0.00609989		-42.5719	0.00662248		-143.466	-0.00372084		-143.608	0.00799049		-143.82	0.00366856		-143.641	0.00622717
	-142.48	0.00549848		-38.036	0.0075383		-142.296	-0.00371057		-142.423	0.00368441		-142.64	0.0030236		-142.499	0.00685413
	-141.205	0.00536327		-33.433	0.00325693		-141.015	-0.00691415		-141.146	0.00385416		-141.364	0.00640868		-141.218	0.00637256
	-139.831	0.0052566		-28.7806	0.00410578		-139.644	-0.00173786		-139.766	0.00493886		-139.985	0.00682223		-139.852	0.00693721
	-138.355	0.00585713		-24.0776	0.00127682		-138.156	-0.00124486		-138.298	0.00944057		-138.502	0.00325501		-138.384	0.00464362
	-136.776	0.00671447		-19.338	0.00524188		-136.579	-0.00195803		-136.715	0.00496398		-136.919	0.00733664		-136.821	0.00471554
	-135.108	0.00746381		-14.5681	0.0015439		-134.909	-0.000782352		-135.036	0.00706792		-135.241	0.0055542		-135.159	0.00791111
	-133.337	0.00765828		-9.77543	0.00379674		-133.137	-0.00458669		-133.266	0.00425074		-133.463	0.00352315		-133.394	0.00694606
	-131.469	0.0056012		-4.96431	0.0056413		-131.274	0.00610379		-131.39	0.00544506		-131.593	0.00559563		-131.525	0.007368
	-129.509	0.0043062		-0.14588	-0.00274392		-129.316	0.00159177		-129.428	0.0099186		-129.626	0.00481621		-129.575	0.00669681
	-127.46	0.00644756		4.67508	0.00124858		-127.258	-0.00176002		-127.375	0.0108389		-127.564	0.00671044		-127.522	0.00521211
	-125.32	0.00633782		9.48569	0.00225558		-125.11	0.00308582		-125.227	0.00837109		-125.413	0.006558		-125.369	0.00533596
	-123.086	0.00615608		14.2783	0.00126472		-122.878	0.00175197		-122.992	0.005356		-123.17	0.00555264		-123.142	0.00621371
	-120.766	0.00570875		19.053	0.00105493		-120.551	0.000380214		-120.669	0.00606924		-120.842	0.00775176		-120.83	0.00731531
	-118.358	0.00666354		23.7915	0.00428895		-118.136	-0.00152714		-118.264	0.00664698		-118.424	0.00490298		-118.415	0.00654757
	-115.861	0.00626319		28.4953	0.00841861		-115.641	-0.00616551		-115.77	0.00436568		-115.924	0.00565348		-115.937	0.00580368
	-113.285	0.00651341		33.1478	0.00360874		-113.061	-0.00221032		-113.188	0.00582185		-113.336	0.00320263		-113.36	0.00581868
	-110.626	0.0068883		37.7464	-0.00183374		-110.395	0.00176631		-110.524	0.00766622		-110.668	0.00280783		-110.694	0.0076411
	-107.887	0.00766267		42.2927	-0.00222509		-107.658	-0.00473469		-107.788	0.00873646		-107.923	0.00753756		-107.96	0.00632717
	-105.07	0.00731236		46.758	0.00598342		-104.845	0.00207349		-104.971	0.00815796		-105.098	0.00404694		-105.153	0.00727915
	-102.179	0.00683738		51.151	-0.000278058		-101.957	-0.00118499		-102.077	0.00990718		-102.198	0.00600763		-102.264	0.00724569
	-99.2165	0.00642079		55.457	0.00334004		-98.9793	-0.00121822		-99.106	0.0130403		-99.2256	0.00718967		-99.2983	0.0061564
	-96.183	0.0079265		59.675	9.71468e-05		-95.9441	-4.08186e-05		-96.0746	0.0099696		-96.1809	0.00570665		-96.2628	0.00821305
	-93.0751	0.00877374		63.8024	0.00174643		-92.8404	-0.00217668		-92.9604	0.00843122		-93.0671	0.0060944		-93.1492	0.00564137
	-89.9	0.00782729		67.8201	0.00379271		-89.6664	0.000433986		-89.7851	0.00852637		-89.8859	0.00287976		-89.9635	0.00580715
	-86.6649	0.00750639		71.729	-0.000505601		-86.4297	-0.000688529		-86.5392	0.0104316		-86.6405	0.00463327		-86.731	0.0044313
	-83.3644	0.00818024		75.5201	-0.00160136		-83.1276	-0.00261204		-83.2408	0.0102627		-83.3326	0.00644073		-83.4382	0.00587292
	-80.0055	0.0079107		79.1804	0.00127359		-79.7675	0.000515916		-79.8845	0.00999091		-79.9645	0.0044175		-80.085	0.0057356
	-76.5872	0.00760429		82.7293	-0.00334344		-76.3487	-0.000796888		-76.4652	0.0102322		-76.5399	0.00382648		-76.6719	0.00669643
	-73.1159	0.00883783		86.1471	0.000762832		-72.8766	-0.00164271		-72.9906	0.00803388		-73.0587	0.00500618		-73.1972	0.0055129
	-69.5917	0.00954723		89.4269	-0.00213633		-69.3514	-0.00315841		-69.4631	0.0088377		-69.5266	0.0045762		-69.6668	0.00589869
	-66.0159	0.00659418		92.5335	0.00183196		-65.7734	4.02977e-05		-65.8863	0.0103411		-65.9423	0.00459418		-66.0957	0.00575676
	-62.3921	0.00815302		95.513	-0.00241874		-62.1514	-0.00155967		-62.2593	0.00888261		-62.3123	0.0043706		-62.4773	0.00457631
	-58.7233	0.00790807		98.3276	-0.000802537		-58.4848	1.66134e-05		-58.588	0.00928833		-58.6371	0.00387886		-58.8002	0.00532212
	-55.012	0.00745196		100.984	-0.00277458		-54.7759	-0.000476692		-54.8769	0.00867024		-54.9209	0.00448395		-55.0939	0.00499671
	-51.2593	0.00683124		103.476	-0.00381466		-51.0281	-0.00134854		-51.1254	0.0126109		-51.1637	0.00362869		-51.3416	0.00581868
	-47.4716	0.00688611		105.808	-0.0012084		-47.2454	-0.00232346		-47.3323	0.0114395		-47.3692	0.00385541		-47.5517	0.00517672
	-43.6484	0.00658321		107.979	0.0066951		-43.4269	-0.00176327		-43.5072	0.011275		-43.5417	0.00411808		-43.7232	0.00812343
	-39.7953	0.00604194		109.978	-0.00459735		-39.5791	-0.00046429		-39.6522	0.0103335		-39.6809	0.00374909		-39.8682	0.00652449
	-35.9069	0.00569339		111.778	-0.00293112		-35.7014	-0.00122351		-35.772	0.00780857		-35.793	0.00446128		-35.9718	0.00719261
	-31.998	0.00555072		113.405	0.00567761		-31.7983	-0.00253184		-31.8689	0.00923429		-31.8797	0.00351221		-32.0706	0.00622563
	-28.0621	0.00577021		114.835	0.00761737		-27.8713	-0.00166589		-27.9424	0.00730998		-27.9431	0.00484435		-28.1466	0.00751109
	-24.1107	0.00622807		116.091	0.00402267		-23.927	-0.000425562		-23.9931	0.00695679		-23.9871	0.00553309		-24.2009	0.00521173
	-20.1411	0.00556916		117.151	-0.000397477		-19.9617	-0.00322987		-20.0269	0.00625877		-20.012	0.00287819		-20.2327	0.00302737
	-16.1583	0.00499584		118.021	-0.00286092		-15.9863	-0.0018636		-16.0453	0.00459556		-16.0255	0.00604593		-16.251	0.00416359
	-12.1602	0.00264069		118.728	-0.00500725		-11.9982	-0.00251161		-12.0525	0.00410764		-12.0251	0.0021957		-12.2608	0.00234541
	-8.15676	0.00362094		119.221	0.0017545		-8.00273	-0.000787739		-8.0511	0.00455446		-8.01922	0.00496865		-8.2614	0.00240849
	-4.14317	0.00276712		119.534	0.00408077		-4.00074	-0.00204951		-4.04328	0.0034492		-4.00375	0.00300171		-4.24974	0.00166114
	-0.12972	0.00278116		119.655	-0.00370331		0.002417	-0.0027573		-0.03462	0.00332893		0.011799	0.00241069		-0.23933	0.00153113
	3.8851	0.00202128		119.57	0.00318915		4.00508	-0.00250084		3.97455	0.00597028		4.02947	0.00256079		3.77448	0.00192308
	7.89348	0.00361919		119.274	0.00138737		8.00361	-0.00311094		7.98092	0.0036022		8.04238	0.00311976		7.78058	0.00145036
	11.9016	0.00226624		118.811	-0.00447308		11.9961	-0.00379667		11.9809	0.00379935		12.0527	-5.50185e-05		11.7874	0.00153459
	15.8973	0.00173506		118.169	0.000724908		15.9795	-0.0023075		15.9702	0.00371867		16.0499	0.00270698		15.7815	0.00154267
	19.8809	0.00135139		117.318	0.000760411		19.951	-0.00459461		19.9492	0.00313787		20.0378	-0.000343493		19.7612	0.000179133
	23.8508	0.00161259		116.278	0.000929858		23.9065	-0.0018761		23.913	0.00250989		24.0106	0.00199323		23.7322	0.00083994
	27.8008	0.00118326		115.052	0.00318593		27.8435	-0.00354112		27.8579	0.000491199		27.9662	0.00149055		27.6866	-0.000714764
	31.7315	0.00105727		113.662	0.000344862		31.7595	-0.003275		31.7831	0.00262255		31.9004	0.000453915		31.6146	0.000866095
	35.6382	0.00100416		112.075	0.00179565		35.649	-0.000226837		35.6856	0.00230817		35.8133	0.00236848		35.5196	-0.000376283
	39.5177	0.000596778		110.305	-0.00180389		39.5095	-0.0032999		39.5628	0.00124021		39.7	3.87942e-05		39.4	-0.000107422
	43.3725	0.00117492		108.347	0.0014737		43.3429	-0.000225922		43.4089	0.000362557		43.5572	0.000686102		43.2474	0.000994564
	47.1948	-0.00050639		106.218	0.001907		47.1484	-0.00111271		47.2237	0.0012052		47.384	-0.000401344		47.0698	-0.0011421
	50.981	0.000886069		103.904	0.00152373		50.9169	-0.000850558		51.0059	-0.000647549		51.1753	-0.000158212		50.8535	-0.000572833
	54.733	0.00107747		101.446	0.00646755		54.6496	0.000319326		54.7497	0.000315363		54.9325	0.000983957		54.6051	8.83587e-05
	58.4422	2.96099e-05		98.817	-0.000220768		58.3425	-0.00219823		58.458	0.00125163		58.6487	0.00161876		58.314	0.000168748
	62.1135	0.0013571		96.0263	-0.00358873		61.9904	-0.00164536		62.118	0.00108341		62.3233	0.00200026		61.981	-0.000214351
	65.7308	-0.0010042		93.0764	0.00473193		65.594	-0.00394263		65.7342	0.00237516		65.9525	0.000433589		65.6024	0.000434148
	69.3164	0.000787297		89.9831	6.97125e-05		69.1431	-0.00388236		69.3001	0.00051708		69.5341	2.15952e-05		69.18	-0.000613604
	72.8359	-0.00110648		86.7444	-0.00078882		72.6497	0.000942945		72.8217	0.000923558		73.066	0.000547728		72.7266	-0.000176656
	76.3206	0.000913286		83.357	0.00630859		76.1026	-0.000650512		76.2904	0.000359512		76.5472	-0.00042636		76.2002	-0.000603604
	79.7438	-0.001297		79.84	-0.00263257		79.4938	0.00106828		79.6996	0.0011306		79.9714	-7.45628e-05		79.6128	-0.000995549
	83.1103	-0.0013229		76.1987	0.00417033		82.8438	0.00139447		83.0531	-0.000665056		83.3374	0.000264726		82.9704	-0.0011294
	86.4144	-0.00030753		72.4251	0.00539761		86.1268	-0.00262526		86.3503	-0.00349213		86.6455	0.00189081		86.2794	-0.000650529
	89.6574	-0.000354941		68.5359	0.00256543		89.3449	0.000986451		89.5795	-0.000655161		89.8903	0.00099412		89.5269	-0.00188329
	92.8396	-0.00157224		64.5371	0.00107591		92.5001	-0.00237113		92.7469	0.00343855		93.07	0.00116767		92.6845	0.00192923
	95.9536	-0.00279262		60.4352	0.00185536		95.586	0.00173439		95.8434	-0.00287481		96.1806	-0.000785976		95.7973	-0.000844387
	98.9859	0.000235494		56.2304	0.00145999		98.6069	0.00406857		98.8773	0.00459861		99.2243	0.00019593		98.8362	-0.00102094
	101.965	-0.000149496		51.9353	0.0017077		101.558	-0.00266449		101.844	0.00134678		102.199	-0.00143954		101.79	-0.00220369
	104.86	0.00132461		47.5576	-0.000683924		104.43	0.00290356		104.724	-0.00187688		105.093	0.00212613		104.741	-0.00449844
	107.693	0.00101689		43.1011	0.00151082		107.234	-0.00253387		107.53	0.00377652		107.911	0.00203466		107.556	0.00122881
	110.438	4.14625e-05		38.5753	0.00169883		109.948	-0.0034782		110.255	0.000752289		110.655	-0.00430864		110.274	0.0010188
	113.108	0.00107439		33.981	0.00215795		112.593	0.000387329		112.901	0.00159113		113.325	0.00158514		112.943	0.00175807
	115.702	-0.000741247		29.3338	0.00131475		115.15	-0.000173065		115.489	0.000640393		115.912	0.000450007		115.532	-0.00278334
	118.204	-0.000123157		24.6412	0.00537906		117.627	0.00144672		117.971	-0.00144148		118.413	0.000195149		118.02	-0.00528579
	120.623	0.00119687		19.9066	0.00451407		120.029	0.00389779		120.373	-0.0012938		120.831	-0.00210952		120.456	-0.00222716
	122.953	0.0011161		15.1391	0.00270986		122.343	0.00204574		122.696	-0.000510534		123.16	-0.00092904		122.77	-0.00268872
	125.202	-0.00126627		10.3441	0.00160684		124.567	-0.000833481		124.923	-3.17421e-05		125.4	0.000819003		125.009	-0.000880158
	127.352	-0.00172589					126.702	-0.000889084		127.068	0.000782737		127.549	0.000167787		127.161	0.000214135
	129.409	-0.000965129					128.749	-0.000422004		129.123	-0.000997699		129.609	0.00125758		129.219	0.00163806
	131.379	0.000419867					130.698	-0.000371484		131.075	0.00124021		131.574	-0.000686691		131.198	0.000993026
	133.255	-0.000916402					132.56	0.00288252		132.939	-0.00542785		133.443	-0.00117374		133.057	-0.00303566
	135.026	-0.000228074					134.321	0.00554187		134.716	0.000285676		135.218	-0.000671055		134.825	-0.000783229
	136.702	-0.00184046					135.996	-0.00468712		136.377	0.00132166		136.895	0.000542256		136.523	-0.000580141
	138.27	-0.000116572					137.562	0.00149155		137.931	-0.00128543		138.471	0.000224074		138.064	0.00500979
	139.75	-0.000654328					139.032	-0.00134407		139.405	-0.000882758		139.952	0.00102617		139.58	0.000543
	141.124	-0.00146469					140.405	0.0121986		140.767	-0.000293593		141.335	0.00218476		140.968	0.00306853
	142.407	-0.000775488					141.677	0.00171812		142.035	-9.11153e-05		142.609	-0.00155915		142.258	0.00296237
	143.587	-0.00123598					142.865	0.00216965		143.207	-0.00532662		143.789	-0.00181792		143.424	0.0034674
	144.678	0.000956306					143.944	0.00692268		144.279	0.000492721		144.861	0.000674375		144.518	0.0015596
	145.647	0.000500201					144.9	-0.00328903		145.255	-4.39213e-05		145.825	-0.00162247		145.475	-0.0041088
	146.503	0.000707402					145.768	0.00555407		146.095	-0.00114918		146.684	0.00285239		146.316	-0.00230408
	147.264	0.000816709					146.526	0.00290397		146.852	-0.00234121		147.443	0.000556328		147.113	-0.00312759
	147.921	0.000421623					147.185	0.00818222		147.513	-0.000369713		148.097	0.000498476		147.76	-0.000949777
	148.468	-0.000456785					147.745	-0.000466933		148.041	0.00141453		148.64	0.00136234		148.341	-0.00150442
	148.915	-0.000220611					148.177	0.000944267		148.479	0.00422562		149.079	-0.00281858		148.794	-0.00186637
	149.244	0.000268856					148.516	0.00303611		148.817	-0.000199966		149.41	-0.00104318		149.095	-0.00134326
	149.47	0.00151733					148.752	0.000473426		149.046	0.00201968		149.635	0.000242837		149.334	0.00279082
	149.592	0.000472545					148.877	0.0010883		149.153	-0.00072443		149.753	0.000167787		149.46	0.00240734
	149.604	0.00305904					148.892	0.00166567		149.173	0.00259819		149.761	0.00264366		149.474	0.0025935
	149.516	6.99965e-05					148.799	0.00295947		149.076	0.000307751		149.655	7.3974e-05		149.363	-5.97266e-05
	149.304	0.00047474					148.608	0.00301558		148.875	-0.00112482		149.444	-0.00385522		149.147	0.00255773
	148.998	-0.000253974					148.297	0.00248832		148.571	0.00354587		149.135	0.00145068		148.83	-0.00323991
	148.582	-0.000459419					147.883	0.006055		148.156	0.00354816		148.71	0.000220165		148.383	-0.00136442
	148.058	0.000985718					147.369	0.000321664		147.635	-0.000771624		148.187	-0.00592066		147.867	0.0010588
	147.432	0.000969476					146.751	0.00185698		147.019	0.00236831		147.554	0.00105275		147.214	-0.00234447
	146.696	-0.000633257					146.018	0.00218124		146.276	0.00525095		146.815	0.00186814		146.56	0.00353086
	145.844	0.00242076					145.186	0.00145363		145.431	-0.00204282		145.967	0.000998029		145.727	0.00479709
	144.89	0.00128598					144.254	0.000836518		144.509	0.00108645		145.016	0.000143552		144.768	-5.12646e-05
	143.852	0.00311523					143.223	-0.00395666		143.466	0.00124326		143.967	-0.0015185		143.702	-0.00180136
	142.704	0.00148748					142.077	0.00109359		142.324	0.00109635		142.808	-0.00316804		142.552	-0.00334414
	141.453	-0.000225001					140.816	0.001969		141.075	0.000593199		141.551	0.00505777		141.288	0.00576368
	140.103	0.00121136					139.48	0.00484029		139.723	0.000705095		140.189	9.82089e-05		139.933	0.00139651
	138.649	0.00126491					138.032	0.00324409		138.282	0.00354055		138.721	0.0018056		138.493	0.000176056
	137.089	0.000215739					136.481	-0.00196382		136.742	-0.00148258		137.155	0.00138344		136.909	0.00118265
	135.435	0.000233299					134.842	-0.00352923		135.089	-0.0006034		135.498	0.00580124		135.292	-3.7033e-05
	133.687	-0.00147699					133.098	0.00136825		133.339	-0.00278651		133.742	0.0031995		133.593	-0.00427189
	131.837	0.00066087					131.252	-0.0120719		131.501	-0.0012055		131.89	0.00113015		131.758	0.0011415
	129.892	0.000354019					129.329	0.000437137		129.553	-0.00402649		129.936	-0.00297416		129.834	0.0049571
	127.852	-0.000667498					127.3	0.00134802		127.53	-0.00290678		127.889	0.00190801		127.79	0.0010538
	125.724	0.000224519					125.18	-0.00482485		125.412	-0.00223616		125.759	0.0011966		125.658	0.0012265
	123.508	-0.000378207					122.971	0.000782746		123.199	0.000265124		123.541	-0.000479521		123.458	0.00381165
	121.203	0.000943137					120.677	-0.00131032		120.899	0.00288135		121.23	-0.000296586		121.15	-0.000668992
	118.815	0.000649017					118.296	-0.00495801		118.504	0.000672363		118.831	0.00185251		118.773	8.79741e-05
	116.332	0.000700378					115.822	0.00133145		116.03	0.00434589		116.344	0.000647795		116.287	-0.000212043
	113.767	-0.000127547					113.279	0.0017412		113.48	0.00117323		113.775	0.000482059		113.737	0.000288755
	111.119	-0.000628867					110.651	-0.00216926		110.837	0.00051708		111.122	0.00193772		111.087	-0.00064976
	108.396	-0.000891819					107.938	-0.00077178		108.123	0.00271465		108.396	0.0033066		108.374	0.000553001
	105.591	-0.000329479					105.153	-0.0018946		105.328	0.000734781		105.585	0.000884672		105.577	0.000399915
	102.708	0.000667893					102.282	0.000979133		102.456	-0.00166679		102.699	0.000384338		102.708	0.00156537
	99.7527	0.00116746					99.3497	0.00145058		99.5161	-0.000214429		99.743	0.00146084		99.777	0.0015596
	96.7306	0.000483081					96.3347	-0.00255553		96.4973	0.000762184		96.7136	0.00178058		96.7498	0.0010488
	93.6359	-0.00134222					93.252	-0.00747689		93.4127	0.00246878		93.6102	0.00215662		93.6625	2.87399e-05
	90.4748	-0.000435714					90.1066	-0.00246079		90.2577	0.00161016		90.4444	0.00319403		90.5057	0.00153536
	87.2502	-0.000546338					86.8937	-0.00225424		87.04	0.000996632		87.2112	-0.00191016		87.2949	0.00173691
	83.9591	0.00125833					83.6146	-0.00070398		83.7582	0.00221759		83.9112	0.00151322		84.0191	0.00245042
	80.6076	0.000860169					80.2789	-0.000915919		80.415	0.00138865		80.5562	0.00231297		80.6688	0.000872249
	77.201	0.000200814					76.8809	-6.76598e-06		77.0136	0.00323835		77.1421	0.00124038		77.2597	0.000764551
	73.7338	0.000308804					73.4265	-0.00110834		73.5585	0.000749244		73.6784	0.00116142		73.7998	0.00101149
	70.2111	0.00140846					69.9199	0.00306793		70.0514	0.000748483		70.1576	0.00161797		70.2805	0.00202078
	66.6417	0.00105683					66.3627	-0.000238222		66.4937	-0.00120779		66.5848	0.00119425		66.7181	0.00208193
	63.025	0.00252085					62.7585	0.000615837		62.8835	0.00238125		62.9645	0.00307442		63.1005	0.00212232
	59.3658	0.00133603					59.1075	-0.00240254		59.229	0.00320258		59.2978	0.00186658		59.4485	0.00144613
	55.6613	0.00137949					55.4108	0.000417722		55.5343	0.0020075		55.5901	0.00287507		55.7526	0.00129535
	51.9142	0.00125306					51.6789	-0.00137344		51.7958	0.000979125		51.8409	0.00125992		52.0091	0.00217886
	48.135	0.00165385					47.9055	0.00120683		48.0218	0.00392571		48.0561	0.00272106		48.2304	0.00388588
	44.3146	0.00303709					44.0977	1.1226e-05		44.2051	0.00346367		44.2351	0.00278438		44.4164	0.00248696
	40.4655	0.00287467					40.2597	0.000180879		40.3612	0.00432382		40.3817	0.00391404		40.57	0.00310584
	36.5878	0.00304192					36.3921	0.000744525		36.4868	0.00467397		36.5	0.0015484		36.6881	0.00343355
	32.6848	0.00281541					32.4959	0.00158862		32.5893	0.00358774		32.5934	0.00371313		32.7921	0.00250388
	28.7561	0.00299539					28.5755	0.00146959		28.666	0.00316908		28.6619	0.00224417		28.8649	0.00388165
	24.8062	0.00278073					24.6383	0.00263673		24.7247	0.00418299		24.7113	0.003101		24.922	0.00477093
	20.839	0.00323508					20.6807	0.000843126		20.7634	0.00439156		20.7406	0.00180795		20.9566	0.00309968
	16.8605	0.00347344					16.7079	0.00154237		16.789	0.00471279		16.7559	0.00327455		16.9775	0.00541135
	12.8669	0.0049897					12.7227	0.00216691		12.801	0.00417843		12.7594	0.000510203		12.9873	0.0056279
	8.86709	0.00496028					8.72878	0.00265462		8.80046	0.00457501		8.75418	0.00281174		8.98485	0.0061864

## Sheet: S396D
	Vm [mV]	Csp [pF/pF]		Vm [mV]	Csp [pF/pF]		Vm [mV]	Csp [pF/pF]		Vm [mV]	Csp [pF/pF]		Vm [mV]	Csp [pF/pF]
	-4.76635	0.0925162		-5.00897	0.0299304		-5.2805	0.0898167		-4.79519	0.0464142		-5.1608	0.142311
	-8.73223	0.0991856		-9.7701	0.0328398		-10.0801	0.0937947		-8.80337	0.0506526		-9.94135	0.155125
	-12.6987	0.101066		-14.5121	0.0385561		-14.865	0.0982571		-12.8046	0.0493788		-14.7055	0.169095
	-16.6543	0.106703		-19.2371	0.0331408		-19.6272	0.103462		-16.7986	0.05305		-19.443	0.179674
	-20.5976	0.110797		-23.9282	0.0500138		-24.3573	0.10867		-20.7801	0.0603173		-24.1648	0.191277
	-24.5302	0.117645		-28.5694	0.0500934		-29.0462	0.112914		-24.7468	0.0584804		-28.8366	0.200503
	-28.4408	0.118003		-33.1787	0.049686		-33.6961	0.114347		-28.6972	0.0674199		-33.4695	0.205569
	-32.3347	0.123787		-37.727	0.0541777		-38.2823	0.11141		-32.627	0.0654286		-38.0424	0.207531
	-36.1909	0.12272		-42.2195	0.0563369		-42.8113	0.114709		-36.5319	0.0720655		-42.5564	0.20975
	-40.0304	0.126737		-46.6314	0.058065		-47.2755	0.110388		-40.4073	0.0727697		-47.0025	0.205004
	-43.8458	0.123492		-50.9892	0.0593195		-51.6603	0.107267		-44.2552	0.076339		-51.3883	0.204505
	-47.6333	0.120075		-55.2526	0.0582312		-55.9577	0.105849		-48.075	0.0856271		-55.6792	0.198967
	-51.3814	0.12147		-59.4289	0.0783627		-60.1699	0.102599		-51.8575	0.0861282		-59.898	0.187995
	-55.0965	0.122119		-63.5361	0.0755763		-64.2877	0.0963683		-55.6034	0.0841518		-63.9958	0.181236
	-58.7848	0.115133		-67.5287	0.0702335		-68.2924	0.0906114		-59.3088	0.0933696		-68.0088	0.178129
	-62.4177	0.115201		-71.405	0.0721232		-72.1914	0.0875829		-62.9757	0.0950948		-71.9162	0.164183
	-66.0047	0.110449		-75.1308	0.0809435		-75.9707	0.0860404		-66.5929	0.0960722		-75.7122	0.154352
	-69.5394	0.107348		-78.7389	0.0778836		-79.6294	0.0805276		-70.1626	0.101632		-79.3692	0.147137
	-73.0334	0.106732		-82.2862	0.0697702		-83.1595	0.0765201		-73.6903	0.102643		-82.8849	0.13917
	-76.4793	0.0965209		-85.6287	0.0672714		-86.5604	0.0715707		-77.1599	0.0997205		-86.2998	0.134042
	-79.8522	0.0958391		-88.8609	0.0684085		-89.8198	0.0652915		-80.5703	0.101191		-89.5792	0.123512
	-83.1918	0.0903714		-91.8771	0.0714888		-92.926	0.0648797		-83.9202	0.0976605		-92.7053	0.115162
	-86.4498	0.0963561		-94.7877	0.0678561		-95.8847	0.0613437		-87.2123	0.0955205		-95.671	0.106007
	-89.6546	0.083951		-97.5997	0.0497616		-98.6992	0.0593161		-90.4415	0.0976097		-98.4851	0.09997
	-92.7738	0.0822607		-100.203	0.0553975		-101.34	0.0581353		-93.6093	0.0961643		-101.135	0.0972101
	-95.8401	0.074561		-102.7	0.0524913		-103.821	0.0556651		-96.7084	0.0928642		-103.614	0.0961786
	-98.842	0.0721387		-104.902	0.0405308		-106.134	0.0492838		-99.7343	0.0918508		-105.924	0.0893776
	-101.759	0.0694995		-106.932	0.0517033		-108.273	0.0429397		-102.693	0.0843363		-108.062	0.081879
	-104.627	0.0604561		-108.951	0.0494496		-110.248	0.043683		-105.581	0.0862741		-110.02	0.0824425
	-107.404	0.0691634		-110.811	0.043582		-112.029	0.0474836		-108.377	0.0748804		-111.815	0.0797262
	-110.12	0.0641322		-112.436	0.0333717		-113.635	0.0453321		-111.109	0.0736571		-113.415	0.0757712
	-112.726	0.0581881		-113.844	0.0425324		-115.063	0.0455833		-113.765	0.0688043		-114.85	0.0780119
	-115.286	0.0603178		-114.984	0.0276444		-116.307	0.0441288		-116.339	0.0616388		-116.096	0.073512
	-117.789	0.0625896		-116.057	0.0350218		-117.363	0.0416798		-118.818	0.0531116		-117.135	0.0727364
	-120.158	0.0694995		-117.018	0.0296483		-118.216	0.0426795		-121.214	0.0546817		-118.003	0.0708409
	-122.436	0.0568927		-117.683	0.0311566		-118.894	0.0428298		-123.525	0.0530162		-118.676	0.0732076
	-124.62	0.0667789		-118.151	0.0309454		-119.369	0.0356846		-125.751	0.049805		-119.158	0.0631544
	-126.741	0.0518322		-118.432	0.016765		-119.651	0.0416593		-127.883	0.044805		-119.44	0.0679017
	-128.744	0.042463		-118.496	0.0363047		-119.74	0.0428054		-129.922	0.0492319		-119.533	0.0662473
	-130.676	0.0497233		-118.429	0.0435087		-119.637	0.0413991		-131.864	0.0343608		-119.437	0.0708828
	-132.531	0.0489013		-118.138	0.040638		-119.342	0.0406436		-133.713	0.0269944		-119.136	0.0683587
	-134.265	0.0428635		-117.676	0.0235254		-118.857	0.042842		-135.47	0.0320535		-118.654	0.0692598
	-135.919	0.044819		-117.069	0.0311463		-118.173	0.0356107		-137.134	0.0393185		-117.981	0.067875
	-137.46	0.0452849		-116.197	0.0264442		-117.292	0.0398598		-138.676	0.0339684		-117.113	0.0681856
	-138.905	0.0520831		-115.074	0.0294135		-116.238	0.0435333		-140.138	0.0155202		-116.052	0.0727568
	-140.27	0.037303		-113.846	0.019334		-114.986	0.0414813		-141.512	0.0344999		-114.803	0.073998
	-141.523	0.0516958		-112.41	0.0312614		-113.551	0.0454227		-142.754	0.035295		-113.369	0.0722533
	-142.641	0.0445397		-110.785	0.0361132		-111.926	0.0475273		-143.917	0.0314974		-111.763	0.075426
	-143.72	0.0412215		-109.086	0.039177		-110.135	0.0480895		-144.965	0.0364982		-109.964	0.0770285
	-144.691	0.0461571		-107.153	0.0482762		-108.154	0.0484274		-145.923	0.0222541		-107.988	0.078243
	-145.503	0.0446315		-104.988	0.0441833		-106	0.0487428		-146.76	0.0262001		-105.847	0.081451
	-146.247	0.0449582		-102.68	0.0339745		-103.685	0.0518831		-147.514	0.0164815		-103.523	0.0851953
	-146.874	0.0400918		-100.377	0.0536474		-101.186	0.0509933		-148.149	0.0293959		-101.042	0.0927196
	-147.405	0.031465		-97.8147	0.05947		-98.5307	0.0543841		-148.661	0.0303185		-98.3966	0.0982149
	-147.827	0.0307605		-95.0786	0.0528105		-95.7178	0.0562999		-149.07	0.0120624		-95.5947	0.10206
	-148.124	0.0336847		-92.0696	0.0454402		-92.7498	0.0594568		-149.389	0.0300942		-92.631	0.107191
	-148.33	0.0442366		-88.949	0.0618593		-89.6268	0.062565		-149.592	0.0266291		-89.5153	0.112846
	-148.433	0.0438787		-85.7546	0.0645362		-86.3656	0.0666747		-149.692	0.025648		-86.2577	0.12126
	-148.432	0.0315361		-82.3551	0.0603329		-82.9634	0.068787		-149.678	0.0222797		-82.8624	0.128269
	-148.309	0.0390123		-78.8778	0.0579483		-79.4246	0.0702454		-149.532	0.0185696		-79.3341	0.136377
	-148.077	0.0402215		-75.3376	0.0671571		-75.7524	0.0766036		-149.302	0.0367697		-75.679	0.143372
	-147.738	0.0323476		-71.612	0.0677489		-71.9639	0.0833659		-149.014	0.0234217		-71.8941	0.154101
	-147.271	0.0256024		-67.7853	0.0752477		-68.066	0.0871461		-148.562	0.0441854		-67.9965	0.162705
	-146.755	0.0358343		-63.8145	0.0801688		-64.0438	0.0907508		-148.02	0.0253346		-63.9898	0.171297
	-146.132	0.032626		-59.7075	0.0739845		-59.9241	0.0922213		-147.367	0.0235629		-59.8788	0.179292
	-145.38	0.0386127		-55.5576	0.0709979		-55.7068	0.101787		-146.608	0.0321258		-55.6703	0.190897
	-144.53	0.0407982		-51.2948	0.0724329		-51.3932	0.10578		-145.749	0.0160099		-51.3745	0.197071
	-143.575	0.0324395		-46.9504	0.0698198		-47.0052	0.111862		-144.778	0.0353858		-46.9915	0.202803
	-142.522	0.0357036		-42.5056	0.0668198		-42.5332	0.113042		-143.688	0.0337387		-42.539	0.212116
	-141.333	0.0354754		-38.026	0.0589562		-37.9954	0.117534		-142.531	0.0124569		-38.0092	0.210866
	-140.084	0.039553		-33.4713	0.0486135		-33.4069	0.112222		-141.263	0.0277663		-33.4204	0.208218
	-138.723	0.0314158		-28.8469	0.0532289		-28.7633	0.112046		-139.861	0.0199168		-28.7862	0.204033
	-137.283	0.046962		-24.1944	0.0446971		-24.0694	0.112338		-138.387	0.0360079		-24.1043	0.196481
	-135.72	0.0429213		-19.5089	0.0430202		-19.3396	0.109592		-136.818	0.0371266		-19.3755	0.187637
	-134.043	0.0407471		-14.7948	0.0419264		-14.576	0.104197		-135.156	0.0310431		-14.6211	0.177911
	-132.28	0.0488379		-10.0532	0.0380029		-9.78612	0.099903		-133.378	0.0308626		-9.83885	0.16352
	-130.459	0.0515282		-5.28677	0.0332078		-4.98402	0.0959295		-131.501	0.0386407		-5.04638	0.152151
	-128.511	0.0404583		-0.51235	0.0293567		-0.17014	0.0856357		-129.542	0.0376268		-0.24273	0.13882
	-126.487	0.0464071		4.25743	0.0305104		4.64276	0.083134		-127.482	0.047772		4.5608	0.123289
	-124.336	0.0482233		9.02041	0.0297374		9.44922	0.0772704		-125.325	0.0362874		9.35085	0.112299
	-122.113	0.0480027		13.782	0.0230487		14.2364	0.0703539		-123.074	0.0507431		14.1238	0.0968444
	-119.814	0.0550168		18.5006	0.0235365		19.0035	0.0636398		-120.76	0.0393858		18.8806	0.0879443
	-117.436	0.0509799		23.1606	0.0191708		23.7354	0.0613822		-118.348	0.043986		23.6016	0.0795412
	-114.955	0.0473891		27.8303	0.0166342		28.4308	0.0555026		-115.852	0.0576136		28.2808	0.0688822
	-112.399	0.0529572		32.4465	0.0127485		33.0783	0.0504273		-113.265	0.0643899		32.9035	0.0619252
	-109.763	0.0596881		37.0041	0.0137651		37.6719	0.0475145		-110.593	0.0569733		37.4819	0.0539306
	-107.053	0.0583122		41.5005	0.00767841		42.205	0.0419516		-107.842	0.0658267		41.9876	0.0449345
	-104.253	0.058155		45.9057	0.0116067		46.6678	0.0387811		-105.025	0.062843		46.4201	0.0406157
	-101.379	0.0638509		50.2826	0.00615518		51.0561	0.0369977		-102.135	0.0630857		50.7932	0.0365081
	-98.4395	0.064903		54.5257	0.0146839		55.3621	0.0349149		-99.1555	0.0755107		55.087	0.0348176
	-95.4254	0.0708433		58.7283	0.00657598		59.5744	0.0313134		-96.1205	0.0802417		59.2783	0.0289714
	-92.3568	0.0696027		62.8438	0.00836556		63.6945	0.027223		-93.0109	0.084888		63.3643	0.0272295
	-89.2018	0.0739815		66.7388	0.0045823		67.7047	0.0260306		-89.8254	0.0934434		67.3615	0.0222488
	-85.9934	0.0763668		70.6161	-0.00260284		71.6105	0.0250399		-86.5837	0.0910842		71.2577	0.0205312
	-82.7272	0.0837796		74.3899	0.0109258		75.4047	0.0224747		-83.28	0.0951789		75.0204	0.0184403
	-79.3921	0.0871139		78.0228	-0.000216723		79.0658	0.0195111		-79.9201	0.102536		78.6489	0.020283
	-76.0122	0.0943874		81.5297	0.0120385		82.6068	0.0186245		-76.4947	0.102621		82.17	0.0168525
	-72.5734	0.101871		84.8187	0.00985649		86.0105	0.0148881		-73.0219	0.100922		85.5549	0.0128846
	-69.0661	0.0978703		87.9896	-0.000174958		89.2724	0.0203559		-69.4889	0.106213		88.7985	0.0108047
	-65.5199	0.101277		91.1502	-0.00506145		92.3975	0.00993743		-65.9097	0.110876		91.9086	0.0122722
	-61.9315	0.108557		94.1583	-0.00557996		95.3701	0.00986805		-62.2763	0.100336		94.8586	0.00818498
	-58.2927	0.114083		96.8625	0.0157296		98.1843	0.0143189		-58.6005	0.0987568		97.6493	0.00757344
	-54.6139	0.115124		99.5281	-0.0112813		100.842	0.00672265		-54.887	0.095676		100.311	0.00805135
	-50.8963	0.116046		102.029	0.00245781		103.336	0.00918963		-51.1373	0.0949126		102.809	0.00692577
	-47.1376	0.124198		104.243	0.00217648		105.67	0.00709463		-47.3419	0.094425		105.13	0.00259558
	-43.3465	0.126832		106.358	-0.00632621		107.827	0.00607764		-43.5184	0.0877134		107.287	0.0116326
	-39.5268	0.123446		108.36	0.0032143		109.804	0.00382203		-39.6595	0.0887881		109.278	0.00411728
	-35.6795	0.127333		110.151	-0.000435791		111.615	0.004097		-35.7699	0.0817324		111.09	0.00615588
	-31.8027	0.127302		111.749	0.0171835		113.229	0.0144686		-31.8634	0.082054		112.701	0.00565991
	-27.907	0.123292		113.091	0.013245		114.673	-0.0063414		-27.928	0.0675486		114.141	-0.00644236
	-23.992	0.124003		114.28	0.0106398		115.933	-0.00290112		-23.9787	0.0669713		115.376	-0.00295576
	-20.0505	0.117763		115.144	-0.00429865		116.992	0.003213		-20.0022	0.0590265		116.454	-0.000703649
	-16.1103	0.116509		116.211	0.00857675		117.872	0.00031173		-16.0197	0.0602075		117.32	-0.000418806
	-12.15	0.106401		116.92	0.00791246		118.561	0.00281597		-12.021	0.0510998		118.013	0.00198595
	-8.18508	0.103116		117.382	-0.0188218		119.073	0.00767668		-8.01363	0.0520372		118.515	0.000592649
	-4.21041	0.0992529		117.748	-0.00250118		119.386	0.00882472		-4.00154	0.0519164		118.825	0.000208895
	-0.23621	0.0938145		117.813	-0.0185972		119.487	0.0087971		0.009707	0.0498393		118.931	-0.00242269
	3.73618	0.089986		117.737	0.00020329		119.403	-0.00313947		4.02712	0.0429801		118.856	0.00157985
	7.70983	0.0812134		117.496	0.012282		119.126	0.00893137		8.03948	0.0378872		118.584	0.00552676
	11.6699	0.0746244		117.136	0.00225134		118.66	0.00749487		12.0471	0.0378557		118.136	0.00417482
	15.6267	0.0706236		116.481	-0.00604568		118.007	0.00414839		16.0431	0.0355759		117.497	-0.00174744
	19.5707	0.0635593		115.614	0.00204961		117.178	0.00868853		20.0275	0.0324982		116.668	-0.00245503
	23.4958	0.0611597		114.62	-0.00698736		116.129	0.00500348		23.9926	0.0389617		115.648	0.00657625
	27.4075	0.0567147		113.34	-0.00264697		114.91	0.0076452		27.9511	0.0285462		114.424	0.00475925
	31.2993	0.0499629		112.004	-0.00458312		113.497	0.000264832		31.8846	0.0292035		113.026	-0.00106077
	35.1642	0.0467499		110.417	0.0148541		111.904	0.0040925		35.793	0.0299089		111.448	0.00517677
	39.0023	0.045302		108.663	0.00901962		110.135	3.74074e-05		39.6756	0.029447		109.698	0.00558572
	42.8073	0.0414242		106.871	-7.64557e-05		108.183	0.00349374		43.5388	0.0220503		107.781	-2.12618e-05
	46.5841	0.0360246		104.785	0.00472099		106.042	0.00699955		47.3621	0.0241171		105.685	-0.0030347
	50.3279	0.0341355		102.66	-0.00137432		103.759	0.0100242		51.1459	0.0178751		103.395	0.00740273
	54.0263	0.0328429		100.176	-0.00648224		101.314	0.0080281		54.8996	0.0174126		100.965	0.00717733
	57.6882	0.0286308		97.4839	0.00275962		98.6788	0.0157393		58.6135	0.0175064		98.3636	0.00727433
	61.3046	0.0268363		94.8303	0.0114089		95.8863	0.00763042		62.2832	0.0191104		95.5949	0.00710932
	64.8813	0.0297624		92.0096	0.000574446		92.9379	0.0143382		65.9102	0.0138907		92.6747	0.0121466
	68.4157	0.0260986		88.9311	0.0100464		89.8502	0.00849001		69.4939	0.0130754		89.6011	0.0128409
	71.8837	0.0213771		85.7941	0.00504723		86.6183	0.0148386		73.0225	0.0140226		86.386	0.0150126
	75.3056	0.0262511		82.528	0.003576		83.2395	0.0133861		76.4901	0.0104808		83.0293	0.0134829
	78.6703	0.0112807		79.0697	0.00749953		79.7307	0.0172934		79.9137	0.0221374		79.5565	0.0176761
	81.9846	0.0171973		75.4731	0.00841994		76.0876	0.0212553		83.2807	0.018947		75.9267	0.018193
	85.2181	0.0135354		71.698	0.000740717		72.3217	0.0230227		86.5987	0.0102677		72.1856	0.023906
	88.4204	0.0120676		67.9164	0.00519853		68.4383	0.0242273		89.8403	0.0137715		68.3248	0.0208479
	91.5489	0.0127437		63.9708	0.0120212		64.4437	0.0267289		93.0226	0.00174046		64.3424	0.02516
	94.598	0.0134899		59.9566	0.00803066		60.3454	0.0269159		96.122	0.00897448		60.2645	0.0273912
	97.592	0.0134236		55.8492	0.00712601		56.1497	0.0322379		99.1563	0.00955325		56.0867	0.0318569
	100.501	0.0156509		51.5615	0.00634982		51.863	0.0319937		102.139	0.00996833		51.8107	0.0334552
	103.333	0.00402794		47.2232	0.0155326		47.4873	0.0393613		105.036	0.00811035		47.4592	0.0412353
	106.101	0.000913405		42.8516	0.0101228		43.0422	0.0415963		107.861	0.00120441		43.0058	0.0471999
	108.804	0.00773906		38.403	0.0113072		38.5229	0.0446916		110.592	0.00766541		38.4987	0.0511677
	111.41	0.00720782		33.8756	0.0138722		33.9414	0.0491007		113.242	0.0127069		33.9303	0.0589065
	113.944	0.00681673		29.2701	0.0152229		29.3029	0.0492497		115.825	0.00702227		29.3043	0.0643314
	116.39	0.00498721		24.6502	0.0186705		24.6184	0.0546604		118.334	0.00130316		24.632	0.0719218
	118.741	0.00341242		19.9552	0.0204104		19.8937	0.0589577		120.726	-0.0226236		19.9244	0.0801347
	120.985	0.00907901		15.2398	0.0204285		15.1367	0.0663464		123.072	0.00536376		15.1789	0.092752
	123.196	0.00844644		10.4978	0.0303701		10.3545	0.0719427		125.302	0.00513457		10.4086	0.100071
	125.305	0.00468797								127.45	-0.00157104
	127.335	0.00601276								129.498	0.0071752
	129.249	0.0103261								131.462	0.000149434
	131.056	0.0113479								133.325	0.00451944
	132.807	0.00905249								135.088	0.00365432
	134.398	0.0123488								136.756	0.00532401
	135.932	0.00215013								138.349	0.00730989
	137.394	-0.00357043								139.828	-0.0119684
	138.732	0.0144123								141.21	-0.00325034
	139.94	0.00288686								142.469	-0.00443689
	141.086	-0.00626831								143.617	-0.0108204
	142.111	0.00347397								144.675	0.00294723
	143.048	0.0182143								145.65	0.0110798
	143.836	0.00951839								146.513	-0.00488904
	144.56	0.00927881								147.288	-0.010595
	145.185	0.0180893								147.948	-0.00457086
	145.694	-0.00759594								148.479	0.00886738
	146.129	-0.0119832								148.928	-0.0121075
	146.347	0.00307625								149.239	-0.011629
	146.429	0.0352121								149.455	0.00248971
	146.642	-0.0114709								149.558	-0.0186419
	146.651	-6.00653e-05								149.584	-0.0134454
	146.509	-0.0146479								149.464	-0.00397413
	146.15	0.000916246								149.292	0.00465908
	145.81	-0.0111622								148.974	0.00050411
	145.416	0.0177711								148.558	0.0114452
	144.947	0.0293704								148.044	-0.00578344
	144.225	-0.0129794								147.386	-0.00308383
	143.478	0.0285238								146.631	0.0159537
	142.773	-0.03457								145.798	0.0130235
	141.847	-0.00411682								144.858	-0.0107329
	140.941	0.00291527								143.812	-5.71192e-05
	139.765	0.0307946								142.648	-0.00774074
	138.536	0.00793887								141.407	0.000597059
	137.204	-0.0547908								140.049	-0.0170931
	135.5	0.0167891								138.598	0.00972613
	133.774	-0.0495139								137.031	-0.00271146
	132.384	-0.00726356								135.359	-0.00293231
	130.64	0.0107419								133.615	-0.0054855
	128.825	-0.0247718								131.78	0.000320759
	126.972	-0.0256146								129.827	-0.0103406
	125.07	0.0175959								127.758	0.00209188
	122.927	0.0305768								125.634	-0.0239503
	120.712	-0.0156678								123.431	-0.00117406
	118.499	-0.00935349								121.123	0.000571735
	116.263	0.0308874								118.73	0.00854892
	113.904	-0.00449182								116.25	0.00468171
	111.376	0.0249623								113.683	0.00751262
	108.779	0.00840477								111.043	0.0161922
	106.151	-0.00164338								108.306	0.0180827
	103.456	0.00400332								105.498	0.0141366
	100.663	0.0254405								102.61	0.0116858
	97.7411	0.023218								99.6553	0.00678332
	94.8193	0.0042287								96.6297	0.00967421
	91.7596	0.00927503								93.5359	0.0173119
	88.7001	0.00633946								90.3724	0.0102206
	85.6135	0.010847								87.1432	0.00894293
	82.3993	0.0160675								83.8547	0.0150118
	79.0815	0.00690953								80.4981	0.00817571
	75.7705	0.0259632								77.0955	0.0173099
	72.3816	0.0356638								73.6315	0.0087218
	68.9534	0.0344584								70.1141	0.0173512
	65.4655	0.0333258								66.5346	0.0179737
	61.9061	0.03152								62.9162	0.0126783
	58.3435	0.0338855								59.2584	0.0198822
	54.6811	0.0362169								55.55	0.0259366
	51.007	0.0306734								51.8034	0.0224028
	47.2814	0.0416704								48.0229	0.0204495
	43.5537	0.036679								44.2053	0.0226203
	39.7529	0.0419772								40.3556	0.0252684
	35.927	0.0469553								36.4775	0.0264126
	32.0959	0.053995								32.5755	0.0315989
	28.2293	0.057048								28.649	0.027224
	24.3605	0.0604618								24.6989	0.032249
	20.4477	0.0587601								20.7324	0.03111
	16.5393	0.0637581								16.7542	0.0360674
	12.5871	0.0726321								12.7587	0.0372926
	8.64395	0.070026								8.75594	0.0430988

## Sheet: F137A
	Vm [mV]	Csp [pF/pF]		Vm [mV]	Csp [pF/pF]		Vm [mV]	Csp [pF/pF]		Vm [mV]	Csp [pF/pF]		Vm [mV]	Csp [pF/pF]
	-5.23634	0.015184		-4.65701	0.004389		-4.43008	0.006937		-5.12991	0.000128		-4.71702	0.004352
	-9.98966	0.014225		-8.65438	0.003639		-8.357	0.006163		-9.76392	0.000389		-8.71765	0.001494
	-14.7284	0.012159		-12.648	0.002674		-12.2811	0.008337		-14.3811	0.000112		-12.7181	0.001628
	-19.4521	0.013403		-16.6296	0.002335		-16.2015	0.005445		-18.9806	0.003279		-16.7084	0.000829
	-24.1449	0.015568		-20.6016	0.003357		-20.1153	0.009477		-23.5479	0.000412		-20.6872	0.003442
	-28.7937	0.012358		-24.561	0.002583		-24.0331	0.010325		-28.0801	-0.00027		-24.6529	0.0015
	-33.3977	0.013812		-28.502	0.004272		-27.9265	0.007787		-32.569	0.002005		-28.6009	0.000978
	-37.954	0.012068		-32.4211	0.005012		-31.8002	0.00517		-37.0058	-6.9e-05		-32.5243	-0.00033
	-42.447	0.017555		-36.3179	0.005185		-35.6425	0.00805		-41.3811	-0.00222		-36.4295	0.000886
	-46.8758	0.014143		-40.1864	0.003498		-39.4721	0.005555		-45.6921	0.003016		-40.3075	0.002261
	-51.2172	0.011555		-44.0298	0.002476		-43.2907	0.008753		-49.9277	0.002384		-44.1531	0.000965
	-55.5038	0.014638		-47.8385	0.002703		-47.0475	0.006684		-54.0851	0.002881		-47.974	0.00227
	-59.6806	0.01464		-51.6154	0.002414		-50.7969	0.000437		-58.1538	0.000482		-51.756	-0.00086
	-63.7551	0.01706		-55.3578	0.001638		-54.4974	0.009715		-62.1279	0.00179		-55.4991	0.000636
	-67.7447	0.010746		-59.0588	0.003282		-58.1478	0.012085		-66.0027	-8.4e-05		-59.2073	0.003217
	-71.5945	0.016242		-62.7129	0.000681		-61.7787	0.009255		-69.768	0.002703		-62.8683	0.000382
	-75.3464	0.014131		-66.323	0.000792		-65.3583	0.011067		-73.4172	-0.00315		-66.485	0.001012
	-78.9893	0.016756		-69.8807	0.001794		-68.8744	0.00293		-76.9528	0.001781		-70.054	-0.00224
	-82.4753	0.011363		-73.3968	0.00269		-72.3505	0.002951		-80.3606	-0.00034		-73.5689	0.003875
	-85.8232	0.013027		-76.8455	0.001439		-75.7552	-0.00429		-83.6383	0.001846		-77.0413	7.96e-05
	-89.0389	0.015085		-80.2516	0.001647		-79.1114	0.000797		-86.7824	-0.00042		-80.4456	0.00055
	-92.1275	0.011055		-83.5946	-0.00205		-82.4295	0.002464		-89.7843	-0.00112		-83.7978	-1.2e-05
	-95.0348	0.009598		-86.877	0.002876		-85.6869	-0.00141		-92.6337	-0.00051		-87.0971	0.000443
	-97.7985	0.013193		-90.0931	0.00023		-88.898	0.006632		-95.338	-0.00043		-90.3305	0.000106
	-100.396	0.008513		-93.2471	-0.00134		-92.0045	0.00593		-97.8901	-0.00192		-93.4949	-0.0012
	-102.843	0.001878		-96.3348	-0.00034		-95.025	0.005254		-100.281	0.001709		-96.594	0.00014
	-105.109	0.012318		-99.3482	0.002016		-98.0206	-0.00767		-102.503	-0.0011		-99.6175	-0.00213
	-107.216	0.011577		-102.295	0.000381		-100.903	-0.00031		-104.562	-0.0015		-102.574	-0.00339
	-109.165	0.01033		-105.165	-0.00114		-103.751	0.005737		-106.451	-0.00098		-105.451	0.000479
	-110.882	0.005972		-107.962	-0.00389		-106.516	0.003004		-108.173	0.002081		-108.267	0.002835
	-112.483	-0.00684		-110.683	-0.00411		-109.203	0.000157		-109.713	-0.0031		-111.001	0.000261
	-113.884	0.006857		-113.307	-0.00294		-111.782	0.00019		-111.082	-0.00174		-113.651	-0.00108
	-115.112	0.011367		-115.872	0.001206		-114.289	-0.00505		-112.266	-0.00058		-116.21	0.003173
	-116.126	0.010334		-118.345	0.001265		-116.692	-0.01436		-113.273	0.000607		-118.702	-0.00186
	-116.969	0.014768		-120.72	0.001585		-119.028	-0.00248		-114.09	-0.00283		-121.104	-0.0014
	-117.639	0.000988		-123.017	0.000905		-121.271	-0.00039		-114.729	0.0001		-123.415	0.000596
	-118.101	-0.00016		-125.228	0.001171		-123.427	-0.01468		-115.177	-0.00016		-125.638	0.002074
	-118.394	0.007453		-127.35	-0.00077		-125.52	-0.00576		-115.449	-0.00295		-127.775	-0.00058
	-118.478	0.005947		-129.38	-0.00105		-127.52	-0.01951		-115.532	-0.00104		-129.812	-0.00077
	-118.372	0.004115		-131.32	-0.00415		-129.448	-0.00241		-115.425	-0.00086		-131.76	0.004818
	-118.059	0.007748		-133.178	-0.0008		-131.251	0.002633		-115.132	-0.00151		-133.614	0.000412
	-117.566	0.005358		-134.932	5.94e-05		-132.984	-0.01327		-114.653	-0.00083		-135.372	0.001573
	-116.883	0.004397		-136.574	0.001275		-134.506	-0.00545		-113.995	-0.00255		-137.026	-0.00082
	-116.03	0.013073		-138.134	0.000895		-136.051	0.000346		-113.15	-0.00089		-138.588	0.003841
	-114.953	0.01334		-139.59	-0.00171		-137.498	0.000197		-112.121	-0.0017		-140.048	-0.00127
	-113.751	0.001162		-140.932	0.000248		-138.84	-0.00284		-110.912	0.000105		-141.413	0.000301
	-112.327	0.002729		-142.178	-0.00556		-140.045	0.003614		-109.53	0.00141		-142.668	0.001553
	-110.749	-0.00175		-143.331	0.002706		-141.144	0.011071		-107.968	0.001169		-143.826	-0.00131
	-108.967	0.012579		-144.384	0.003014		-142.192	0.001995		-106.228	0.000342		-144.878	0.000896
	-107.04	0.00755		-145.326	-0.00361		-143.097	0.004853		-104.325	-0.00072		-145.83	-0.00149
	-104.92	0.003941		-146.156	0.000725		-143.927	-0.00546		-102.25	-0.00011		-146.683	0.005219
	-102.623	0.009329		-146.897	0.001265		-144.658	0.005139		-100.011	-0.00019		-147.408	-0.0034
	-100.184	0.007657		-147.519	-0.00363		-145.26	0.016619		-97.6096	-0.00103		-148.046	-0.00359
	-97.5721	0.007188		-148.032	0.00163		-145.782	0.00078		-95.0577	0.000716		-148.57	0.001291
	-94.7638	0.003308		-148.474	0.002276		-146.169	0.001479		-92.3423	0.00033		-148.984	0.005622
	-91.8126	0.010154		-148.8	-0.0036		-146.439	-0.00642		-89.4815	-0.00199		-149.301	0.002244
	-88.7511	0.003834		-149.03	0.001789		-146.62	-0.00759		-86.4763	0.000478		-149.51	0.00212
	-85.513	0.008412		-149.135	-0.00189		-146.707	0.003067		-83.3334	0.000412		-149.612	-0.00215
	-82.1619	0.005004		-149.114	-0.00645		-146.68	0.000455		-80.0549	0.0006		-149.61	0.000712
	-78.6604	0.006507		-148.985	-0.00133		-146.566	0.005019		-76.6494	0.000606		-149.49	-0.00123
	-75.052	0.011208		-148.776	0.002433		-146.348	-0.00467		-73.114	-0.00031		-149.269	0.000262
	-71.3235	0.007038		-148.447	0.001645		-146.028	-0.01161		-69.4631	0.001921		-148.941	0.000533
	-67.4583	0.008351		-148.005	-0.00017		-145.597	-0.0049		-65.7063	-0.00076		-148.5	-0.00215
	-63.4888	0.009498		-147.458	-0.00225		-145.051	-0.00851		-61.8378	0.000397		-147.952	-0.0024
	-59.4213	0.007826		-146.824	-0.00323		-144.41	-0.00645		-57.8702	0.002807		-147.301	-0.00047
	-55.2472	0.009287		-146.061	-0.00319		-143.665	-0.00075		-53.809	0.002475		-146.539	0.003571
	-50.9968	0.009194		-145.211	0.000131		-142.811	0.000113		-49.6614	0.002258		-145.687	0.000838
	-46.6658	0.013489		-144.244	-0.00358		-141.875	0.005178		-45.4326	0.005026		-144.725	-0.0043
	-42.2437	0.013596		-143.174	-0.00387		-140.858	0.001572		-41.1317	0.002411		-143.662	-4.7e-05
	-37.7602	0.0134		-142.001	-0.00557		-139.726	0.007586		-36.7614	0.00216		-142.489	-0.00189
	-33.2084	0.012044		-140.753	-0.00266		-138.454	0.001031		-32.3364	-0.00045		-141.213	-0.00046
	-28.6104	0.011956		-139.388	-0.00137		-137.106	1.35e-05		-27.8589	0.000943		-139.833	0.003644
	-23.97	0.011129		-137.922	-0.00163		-135.637	-0.00439		-23.3378	0.000871		-138.353	0.000996
	-19.2811	0.011419		-136.351	-0.00282		-134.101	0.002379		-18.7757	-0.00185		-136.772	-0.00525
	-14.5656	0.012646		-134.676	-0.00275		-132.497	0.006143		-14.1873	0.000716		-135.097	-0.00394
	-9.82506	0.013251		-132.926	0.000454		-130.74	-0.01009		-9.5729	0.000282		-133.33	0.001078
	-5.07022	0.010935		-131.06	-0.00407		-128.926	-0.0004		-4.94829	-0.00017		-131.464	-0.00015
	-0.308189	0.011657		-129.11	-0.00165		-126.986	-0.0045		-0.31362	0.000603		-129.497	-0.00131
	4.45071	0.010466		-127.069	-0.00587		-124.959	0.005718		4.31829	-0.00177		-127.444	0.000568
	9.20347	0.011185		-124.936	0.000824		-122.864	-0.00284		8.94277	0.000711		-125.301	0.003339
	13.9384	0.009471		-122.717	-0.00157		-120.654	0.011222		13.5527	-0.00456		-123.064	0.001273
	18.652	0.010636		-120.416	-0.00207		-118.382	0.002409		18.1371	-0.00018		-120.734	-0.00158
	23.3346	0.011094		-118.027	-0.00036		-116.01	0.001229		22.6958	-0.00176		-118.324	0.000503
	27.9563	0.007914		-115.533	0.001391		-113.579	0.004414		27.2079	0.000451		-115.825	-0.00042
	32.5482	0.01013		-112.955	0.000253		-111.047	-0.00464		31.6813	-0.00205		-113.242	-0.00119
	37.0696	0.006218		-110.321	0.000457		-108.443	0.002896		36.0958	-0.00074		-110.581	-0.00103
	41.5323	0.013055		-107.591	0.001668		-105.732	0.015913		40.4564	-0.0028		-107.837	3.68e-05
	45.9325	0.009495		-104.782	0.002075		-102.97	0.003322		44.7432	-0.00246		-105.024	0.002894
	50.244	-0.00037		-101.904	-0.0002		-100.066	-0.01043		48.9614	-0.00354		-102.127	-0.00158
	54.4648	0.014936		-98.9509	0.000196		-97.1886	0.009609		53.0933	-0.00197		-99.1574	-0.00071
	58.6096	0.007324		-95.926	-0.00155		-94.212	-0.002		57.1418	-0.00037		-96.1208	0.001608
	62.6831	0.010495		-92.8368	0.002462		-91.1699	0.014906		61.096	-0.00242		-93.0102	-0.00205
	66.6073	0.007629		-89.6764	0.000645		-88.0278	0.002798		64.9439	0.000379		-89.8346	-0.00153
	70.3984	0.010287		-86.4506	-0.00041		-84.832	0.015834		68.6919	0.000528		-86.5928	-0.00071
	74.0611	0.01045		-83.1598	-0.00126		-81.5751	0.010513		72.3263	-0.0011		-83.2891	0.001203
	77.6128	0.002989		-79.8169	0.001122		-78.3034	0.00408		75.8396	-0.00013		-79.9267	0.001253
	81.085	0.011347		-76.4149	-0.00074		-74.9114	0.012745		79.232	-0.00099		-76.5085	-0.00162
	84.4056	0.010957		-72.9487	0.002287		-71.5125	-0.00215		82.4937	0.000408		-73.0312	0.001797
	87.5533	0.003576		-69.4347	-0.00031		-68.0085	0.000389		85.6183	0.000269		-69.5015	0.001192
	90.5534	0.009012		-65.8664	0.000683		-64.5091	0.005267		88.6059	0.000871		-65.9218	-0.0033
	93.4145	-0.00353		-62.2559	0.002656		-60.949	0.003277		91.4514	0.002424		-62.3026	-0.00033
	96.1067	-0.00616		-58.5954	0.00173		-57.3458	0.003207		94.148	0.002373		-58.6283	0.000783
	98.6424	0.002403		-54.8965	0.0021		-53.6828	0.005353		96.6938	0.000741		-54.9167	-0.00413
	101.053	0.012059		-51.159	0.002393		-50.0004	0.009231		99.0759	0.002041		-51.1632	-0.00184
	103.242	0.007957		-47.378	0.002032		-46.2813	0.007117		101.299	0.001066		-47.3772	0.000718
	105.3	0.00081		-43.5639	0.003962		-42.5071	0.012009		103.367	-0.00147		-43.5507	0.000777
	107.171	0.003041		-39.7186	0.003291		-38.7226	0.010164		105.265	0.003644		-39.6984	0.000924
	108.896	0.005441		-35.8409	0.003031		-34.9033	0.003569		106.996	0.002111		-35.8133	-0.00134
	110.372	-0.00361		-31.948	0.004932		-31.0829	0.008437		108.553	0.004162		-31.9065	-0.00225
	111.762	0.005952		-28.0267	0.002035		-27.2234	0.008268		109.931	0.00558		-27.9747	-0.00153
	112.985	0.01217		-24.0862	0.00234		-23.3689	0.011121		111.141	0.00414		-24.0261	0.000456
	113.958	0.000745		-20.124	0.002699		-19.4921	0.008676		112.164	0.007861		-20.0548	0.001088
	114.756	0.001231		-16.15	0.002881		-15.6065	0.009434		113.013	0.001647		-16.072	-0.00081
	115.398	0.004993		-12.1685	0.000406		-11.7064	0.007589		113.681	0.008837		-12.083	0.000697
	115.867	0.00129		-8.16942	0.003459		-7.81303	0.012067		114.171	0.004994		-8.0768	0.002842
	116.127	-0.00378		-4.16564	0.00258		-3.91238	0.006683		114.471	0.005814		-4.06902	-0.00073
	116.228	-0.00767		-0.161	0.002535		-0.0236	0.010386		114.591	0.005411		-0.06059	0.001429
	116.129	0.00204		3.84469	0.001044		3.86405	0.006389		114.529	0.008358		3.95091	-0.00264
	115.893	0.00573		7.84124	0.003814		7.7437	0.009921		114.279	0.005457		7.95748	0.00031
	115.432	-0.00204		11.8349	0.001909		11.6103	0.010009		113.849	0.005977		11.959	0.000916
	114.8	-0.00065		15.8206	0.002185		15.4575	0.010556		113.232	0.006643		15.9491	0.001969
	113.968	0.001824		19.7959	0.001481		19.2848	0.009918		112.434	0.00452		19.9289	9.93e-05
	112.997	0.00651		23.7534	0.003989		23.0939	0.009767		111.457	0.006907		23.8908	0.004109
	111.839	0.005757		27.6955	0.003075		26.8761	0.012362		110.305	0.004653		27.8378	0.002965
	110.46	0.003942		31.6147	0.001576		30.6298	0.010381		108.974	0.00612		31.7653	0.000345
	108.894	-0.01063		35.504	0.004216		34.3599	0.011715		107.462	0.007022		35.6648	0.002673
	107.192	-0.0005		39.3787	0.003198		38.051	0.012075		105.784	0.005019		39.5412	0.002568
	105.318	0.000246		43.2164	0.004065		41.7065	0.013562		103.933	0.002544		43.384	0.002294
	103.225	-0.00518		47.0191	0.004126		45.313	0.01158		101.913	0.005869		47.1989	-0.00211
	101.025	-0.00843		50.792	0.002292		48.8885	0.016969		99.7254	0.005192		50.9735	0.004409
	98.6689	-0.00128		54.5197	0.006205		52.4135	0.018031		97.3788	0.001025		54.7132	0.002942
	96.1505	0.003434		58.2102	0.004974		55.8965	0.012826		94.8709	0.003375		58.4119	0.003354
	93.4749	-0.0029		61.8519	0.002352		59.3207	0.018221		92.2128	0.005548		62.067	0.003661
	90.6697	-0.00048		65.4531	0.004445		62.7147	0.014497		89.4004	0.005493		65.6734	0.004145
	87.6636	-0.0077		69.0027	0.004927		66.0421	0.025223		86.4458	0.001305		69.2313	0.003881
	84.531	-0.00164		72.4855	0.003682		69.3013	0.025254		83.3452	0.003165		72.7386	0.002384
	81.2593	-0.00354		75.9304	0.00664		72.5284	0.01247		80.1118	0.004814		76.1881	0.004898
	77.8305	-0.00227		79.3193	0.003138		75.6934	0.011879		76.7439	0.000881		79.5829	0.005146
	74.2836	-0.00827		82.6387	0.005402		78.7511	0.025904		73.2521	0.002721		82.9203	0.002928
	70.6133	-0.0074		85.894	0.006201		81.799	0.021454		69.6401	0.000889		86.1921	0.009441
	66.8757	-0.00682		89.0817	0.004701		84.7577	0.024905		65.9145	0.001093		89.4015	0.007319
	63.0008	-0.00441		92.2146	0.006542		87.6834	0.024276		62.0779	0.000304		92.5414	0.004122
	59.0131	-0.002		95.2745	0.00989		90.531	0.025941		58.139	0.00167		95.6128	0.005882
	54.9258	-0.00303		98.2491	0.007281		93.2813	0.028957		54.1026	0.000646		98.616	0.009148
	50.7632	0.001122		101.175	0.00419		95.9639	0.034984		49.9781	-3.8e-05		101.54	0.009034
	46.4858	-0.00025		103.994	0.008838		98.6118	0.040882		45.7711	0.001346		104.395	0.007455
	42.1478	-0.00038		106.747	0.006653		101.163	0.027023		41.4887	0.000503		107.162	0.009929
	37.7308	0.000409		109.415	0.006648		103.65	0.026181		37.1364	-0.00113		109.855	0.010616
	33.252	0.001365		112.014	0.009787		106.088	0.037175		32.7217	0.00025		112.467	0.014723
	28.7148	0.000709		114.505	0.009015		108.433	0.015958		28.2519	-0.00153		115	0.014807
	24.14	0.001375		116.922	0.011509		110.665	0.031584		23.7313	0.000541		117.442	0.012649
	19.5189	0.002443		119.27	0.008984		112.851	0.034456		19.1727	-0.00136		119.804	0.011521
	14.866	0.002158		121.538	0.011977		114.972	0.038137		14.584	0.000838		122.073	0.014045
	10.17	0.002479		123.692	0.00874		117.052	0.024508		9.96487	0.00145		124.25	0.016801
				125.745	0.01276		119.015	0.033087					126.335	0.014601
				127.738	0.015874		120.916	0.045434					128.334	0.019914
				129.593	0.015216		122.655	0.032143					130.237	0.018746
				131.374	0.023121		124.359	0.0388					132.054	0.020263
				133.074	0.024399		125.999	0.049969					133.76	0.022351
				134.686	0.021393		127.522	0.048556					135.38	0.02417
				136.18	0.02151		128.942	0.045101					136.901	0.025789
				137.595	0.022435		130.321	0.041011					138.323	0.028321
				138.899	0.018562		131.582	0.035151					139.645	0.02917
				140.125	0.014907		132.799	0.036074					140.873	0.021264
				141.2	0.015959		133.902	0.057751					142.005	0.029896
				142.181	0.015335		134.952	0.060832					143.024	0.026297
				143.095	0.017549		135.862	0.03052					143.957	0.029078
				143.959	0.02443		136.718	0.056964					144.779	0.028033
				144.674	0.027589		137.417	0.051576					145.497	0.035244
				145.273	0.018654		138.039	0.041283					146.118	0.031357
				145.789	0.024072		138.589	0.051346					146.642	0.033316
				146.21	0.026257		139.025	0.056564					147.074	0.033236
				146.504	0.020416		139.39	0.05814					147.39	0.033502
				146.708	0.018077		139.666	0.053633					147.593	0.030446
				146.845	0.022496		139.871	0.040011					147.707	0.035878
				146.859	0.008869		139.98	0.058734					147.715	0.038819
				146.739	0.028141		139.886	0.044301					147.624	0.038216
				146.504	0.028449		139.808	0.046733					147.428	0.039882
				146.237	0.024222		139.636	0.066099					147.136	0.038056
				145.855	0.025125		139.331	0.062597					146.743	0.033588
				145.385	0.021084		138.938	0.035419					146.229	0.034699
				144.797	0.024374		138.494	0.079544					145.628	0.031759
				144.143	0.027968		137.962	0.052					144.939	0.032414
				143.366	0.028403		137.265	0.064538					144.13	0.035354
				142.482	0.027326		136.516	0.045884					143.223	0.036391
				141.483	0.030185		135.685	0.054195					142.221	0.031524
				140.358	0.02638		134.703	0.057596					141.126	0.032311
				139.221	0.01998		133.652	0.055181					139.92	0.032971
				137.868	0.016858		132.543	0.061654					138.618	0.023864
				136.48	0.020362		131.334	0.05088					137.221	0.030915
				135.036	0.012976		130.005	0.046587					135.728	0.032694
				133.464	0.020893		128.583	0.04476					134.125	0.029064
				131.796	0.019879		127.078	0.048856					132.429	0.026806
				130.039	0.019297		125.431	0.039003					130.638	0.024937
				128.181	0.015132		123.722	0.031978					128.757	0.025829
				126.209	0.01453		121.918	0.04045					126.782	0.023221
				124.16	0.013613		120.014	0.044905					124.71	0.02351
				122.036	0.014899		118.04	0.026183					122.553	0.019426
				119.81	0.015762		115.93	0.029589					120.304	0.023069
				117.52	0.012823		113.775	0.033947					117.965	0.021191
				115.148	0.012134		111.546	0.039097					115.538	0.018502
				112.663	0.017804		109.234	0.034545					113.025	0.022717
				110.071	0.017043		106.787	0.031153					110.437	0.016873
				107.441	0.015839		104.306	0.03184					107.763	0.014948
				104.702	0.015207		101.693	0.027254					105.003	0.012129
				101.873	0.007127		99.0319	0.024579					102.167	0.013838
				98.9745	0.009145		96.2654	0.022715					99.2557	0.004875
				96.0107	0.01636		93.4562	0.026699					96.2725	0.013587
				92.978	0.009449		90.5525	0.02775					93.2121	0.011853
				89.8759	0.010802		87.5922	0.02216					90.0898	0.010533
				86.7073	0.005731		84.5392	0.021169					86.8926	0.010007
				83.4725	0.010398		81.4253	0.024105					83.6353	0.009097
				80.1603	0.008781		78.2723	0.022646					80.3099	0.007732
				76.7909	0.00718		75.0357	0.017705					76.9271	0.012646
				73.3675	0.006966		71.7469	0.024118					73.4857	0.004307
				69.8833	0.005661		68.399	0.017565					69.9878	0.007053
				66.3444	0.005106		64.992	0.015484					66.4448	0.005466
				62.7691	0.005561		61.5192	0.014137					62.8456	0.004798
				59.1369	0.005704		57.9952	0.015612					59.2034	0.006781
				55.464	0.003828		54.4052	0.01931					55.512	0.006061
				51.7387	0.007625		50.792	0.015482					51.7859	0.001902
				47.9755	0.004635		47.1206	0.016837					48.011	0.00495
				44.1824	0.001021		43.3879	0.013907					44.2078	0.004206
				40.358	0.005694		39.6285	0.013989					40.3727	0.002512
				36.498	0.001484		35.8465	0.011832					36.5048	0.002989
				32.6094	0.004716		32.0455	0.011915					32.6065	0.003278
				28.7004	0.003065		28.2158	0.013329					28.6868	0.002251
				24.7667	0.003008		24.3781	0.010912					24.7475	0.003021
				20.8135	0.00303		20.5226	0.010411					20.7868	0.002408
				16.8434	0.004535		16.6441	0.010659					16.8111	0.003122
				12.8601	0.001126		12.7476	0.009449					12.8234	0.002738
				8.87597	0.00335		8.84101	0.009902					8.82857	-0.00159

## Sheet: S116D
	Vm [mV]	Csp [pF/pF]		Vm [mV]	Csp [pF/pF]		Vm [mV]	Csp [pF/pF]
	-4.80565	-0.00111782		-4.67409	0.0152209		-5.2016	0.0011324
	-8.81522	-0.00290879		-8.66952	0.0133508		-9.94519	0.00408481
	-12.8209	-0.00277104		-12.6652	0.0131254		-14.6865	0.000462477
	-16.8188	0.0038021		-16.6517	0.0128027		-19.3886	0.000208664
	-20.8038	0.00339356		-20.6261	0.0150322		-24.0371	-0.00461989
	-24.7735	0.000935149		-24.5911	0.0159109		-28.67	0.00325564
	-28.727	0.00220842		-28.5293	0.0115888		-33.2595	0.000321538
	-32.6593	0.00259208		-32.4626	0.010036		-37.8073	-0.00785723
	-36.5677	0.000784653		-36.3515	0.0101602		-42.2599	-0.00571446
	-40.4475	-0.000325495		-40.2344	0.0126378		-46.6825	-0.0125723
	-44.3038	0.00175755		-44.0788	0.00969667		-51.0173	-0.0119585
	-48.1244	-0.00234715		-47.8913	0.0169287		-55.2647	-0.00408786
	-51.9134	-0.00189431		-51.6727	0.0172156		-59.4861	-0.00468456
	-55.6624	0.00311015		-55.4155	0.0116451		-63.5338	-0.00457901
	-59.3735	0.00297649		-59.1256	0.015853		-67.4786	-0.0147596
	-63.0391	0.00187203		-62.7811	0.0133002		-71.3817	-5.43014e-05
	-66.6622	0.00307624		-66.4023	0.0166098		-75.1282	-0.0097529
	-70.2383	0.00480396		-69.9638	0.0115988		-78.7679	0.00191336
	-73.7607	0.00146522		-73.4803	0.0126142		-82.2614	0.00154606
	-77.2314	-0.0023948		-76.9488	0.0143434		-85.5559	-0.0181641
	-80.6435	0.00424245		-80.3619	0.0142091		-88.7438	-0.00345149
	-84.0008	0.00188837		-83.7112	0.0115098		-91.8109	0.0177285
	-87.2976	0.00242624		-87.0048	0.0127372		-94.7207	-0.0154045
	-90.5335	0.000963119		-90.2314	0.0136737		-97.5092	-0.00353996
	-93.7022	0.00270668		-93.3969	0.0112083		-100.142	0.00862538
	-96.8018	0.0012745		-96.5026	0.0143828		-102.501	-0.00962904
	-99.8313	-0.00126844		-99.525	0.00622179		-104.832	-0.0107309
	-102.793	0.00124666		-102.484	0.0180266		-107.019	0.00447102
	-105.68	0.00583564		-105.367	0.015497		-108.953	0.00975229
	-108.49	0.00245879		-108.172	0.0133112		-110.676	-0.0120665
	-111.222	0.00237426		-110.906	0.0157168		-112.252	-0.0394131
	-113.874	0.00173577		-113.555	0.0139953		-113.434	0.036482
	-116.445	0.0034599		-116.12	0.0142017		-114.735	-0.00995912
	-118.934	0.00254542		-118.605	0.00786324		-115.779	0.00981574
	-121.329	0.00479455		-121.011	0.0102272		-116.631	0.0434942
	-123.637	0.00484827		-123.32	0.0106384		-117.335	-0.0124308
	-125.87	-0.000603094		-125.54	0.0116452		-117.857	-0.0200336
	-128.003	0.00186163		-127.68	0.0135383		-118.287	0.00421171
	-130.044	0.00135594		-129.726	0.0140286		-118.285	0.0136638
	-131.991	0.00686287		-131.671	0.00705234		-118.195	-0.0152532
	-133.845	-0.0027276		-133.53	0.016439		-117.909	0.0190268
	-135.603	0.00322735		-135.285	0.0163823		-117.351	0.0165656
	-137.263	0.00402153		-136.944	0.0106651		-116.724	-0.0462563
	-138.827	0.00263082		-138.507	0.0150766		-115.907	0.00596766
	-140.287	0.00250545		-139.961	0.0140614		-114.885	0.00404881
	-141.647	0.00163824		-141.322	0.0133228		-113.71	0.00650519
	-142.906	0.00474084		-142.591	0.0146039		-112.301	0.00978218
	-144.064	0.00571436		-143.754	0.0104271		-110.614	-0.00867541
	-145.12	0.00639592		-144.818	0.0184519		-108.809	0.00452471
	-146.074	0.00720594		-145.76	0.0057764		-106.77	-0.0010604
	-146.917	0.00277314		-146.612	0.0115319		-104.731	0.00708847
	-147.654	-0.0021802		-147.355	0.0123982		-102.413	-0.0260879
	-148.285	0.00217252		-147.987	0.0140911		-99.9479	-0.0314045
	-148.808	0.00345842		-148.523	0.0147944		-97.3944	0.0219463
	-149.227	0.000986262		-148.939	0.0108218		-94.6821	0.0104686
	-149.538	0.00375483		-149.261	0.0134667		-91.7602	0.00262294
	-149.745	0.0109234		-149.463	0.0137502		-88.695	-0.00838255
	-149.843	0.00797042		-149.562	0.010474		-85.3992	-0.00134594
	-149.833	0.00279827		-149.555	0.0119433		-82.048	-0.00167907
	-149.715	0.00282871		-149.448	0.0104351		-78.6265	0.0123703
	-149.486	0.00195173		-149.221	0.00831619		-74.9973	0.00107871
	-149.151	-0.000651361		-148.898	0.0140582		-71.2567	0.00880842
	-148.71	0.00333688		-148.459	0.013061		-67.3534	0.0146693
	-148.162	0.000631683		-147.908	0.00883767		-63.386	0.00727883
	-147.513	0.00460619		-147.273	0.0172744		-59.3839	-0.0107444
	-146.754	0.00137958		-146.508	0.00878593		-55.1934	0.0160781
	-145.88	-0.0107582		-145.659	0.0160404		-50.9501	-0.00607505
	-144.907	-0.00116671		-144.69	0.00791513		-46.61	0.0102251
	-143.842	0.00337636		-143.629	0.0147085		-42.193	-0.0220854
	-142.665	-0.00313342		-142.458	0.0139767		-37.7204	0.00632276
	-141.38	0.00112376		-141.175	0.0066292		-33.1857	-0.000632703
	-140.002	0.00640644		-139.804	0.0113722		-28.5826	0.000882855
	-138.517	-0.000149134		-138.326	0.00909213		-23.9298	-0.00338621
	-136.937	0.00546213		-136.75	0.00807852		-19.2538	-0.00160647
	-135.255	-0.00115334		-135.077	0.0103743		-14.5433	-0.00579134
	-133.474	0.00896052		-133.311	0.00831029		-9.80773	-0.000611959
	-131.599	-0.000505941		-131.44	0.00682814		-5.06043	-0.00238621
	-129.635	0.00429851		-129.476	0.0125914		-0.3031	-0.00182306
	-127.574	0.00285507		-127.43	0.0110136		4.45672	0.00132764
	-125.42	-0.00219035		-125.287	0.0113896		9.20947	-0.00563026
	-123.175	0.00176213		-123.054	0.017287		13.923	-0.0064698
	-120.845	0.00687475		-120.728	0.00839864		18.6184	0.00145882
	-118.425	0.00171361		-118.319	0.0150582		23.2628	-0.00893716
	-115.922	0.00347314		-115.82	0.00671195		27.8734	0.00527578
	-113.335	-0.00132871		-113.244	0.010529		32.4657	0.00212508
	-110.666	-0.000877723		-110.577	0.0068413		36.9626	-0.0224728
	-107.918	0.0030505		-107.845	0.00954463		41.4236	-0.0126211
	-105.092	0.00149691		-105.027	0.0115516		45.7872	-0.00223185
	-102.19	0.003362		-102.132	0.00857428		50.1262	-0.0230714
	-99.216	-0.00140087		-99.1619	0.00948699		54.3262	-0.00736791
	-96.1705	0.000706312		-96.13	0.00880136		58.4498	0.00278218
	-93.0549	-5.17327e-05		-93.0204	0.008777		62.4901	-0.00876022
	-89.8712	-0.00240334		-89.8558	0.0100334		66.3192	-0.00118304
	-86.6279	-0.000388366		-86.6093	0.0149843		70.1712	-0.00296522
	-83.3168	-0.000632673		-83.3148	0.0158071		73.8009	0.0417901
	-79.9507	0.000105074		-79.9482	0.0107962		77.2681	-3.41672e-05
	-76.5232	0.000635025		-76.5321	0.0132141		80.7701	-0.00848505
	-73.0416	0.00151869		-73.0572	0.0093003		83.9752	-0.0598865
	-69.5079	-0.000258168		-69.5371	0.00856006		87.1748	-0.011122
	-65.924	0.00287228		-65.955	0.00649652		90.1747	-0.00185235
	-62.2927	0.00238416		-62.3374	0.0122228		93.0597	-0.00927639
	-58.6171	-0.00102822		-58.6613	0.00871165		95.7032	0.0369243
	-54.8976	-0.00151423		-54.9547	0.0126053		98.2932	0.0249487
	-51.1399	-0.00148168		-51.2078	0.00963964		100.82	-0.0295272
	-47.3451	-0.00202562		-47.4206	0.011038		103.049	-0.0615027
	-43.5166	0.00205408		-43.6029	0.0144844		104.986	0.0595595
	-39.657	-0.000439109		-39.7454	0.0158254		106.928	0.0243167
	-35.767	-0.00322277		-35.8633	0.0072475		108.237	-0.0543734
	-31.8557	-0.00218428		-31.9652	0.0106862		109.719	-0.0215735
	-27.9192	-0.000970421		-28.0301	0.00967231		111.175	-0.0166272
	-23.9635	-0.00073552		-24.0769	0.00971377		112.215	-0.0341281
	-19.989	0.000245297		-20.1112	0.00568608		113.235	0.0290348
	-16.0019	-0.0022521		-16.1367	0.0107132		114.089	-0.0542788
	-12.0036	-0.0030224		-12.1423	0.00823585		114.848	0.0677254
	-7.99501	0.00104022		-8.14319	0.00878064		115.332	0.00644112
	-3.98284	-0.00355755		-4.13424	0.00249032		115.499	-0.00502868
	0.032467	-0.000659282		-0.12665	0.00659864		115.704	-0.0199683
	4.04918	-0.00177327		3.88866	0.00627867		115.496	0.0762001
	8.06175	-0.00567834		7.89161	0.0101534		115.247	0.0529268
	12.0677	-0.00263082		11.8901	0.0116234		114.724	0.057676
	16.0645	0.000616089		15.8896	0.00629773		114.048	-0.0239396
	20.0505	-0.0024245		19.8655	0.010211		113.197	0.0635802
	24.0198	-0.000184035		23.8345	0.00596657		112.381	0.00875229
	27.9725	-0.00153428		27.7883	0.00801498		111.145	0.0583203
	31.905	0.00155829		31.7097	0.00842708		109.701	0.029867
	35.8148	0.0043505		35.6188	0.00619607		108.066	-0.0412117
	39.6985	-0.00307079		39.5016	0.00638381		106.403	-0.0222318
	43.5507	-1.23762e-07		43.3515	0.00577579		104.549	-0.0441495
	47.3716	-0.00114097		47.1681	0.00699743		102.701	-0.0210451
	51.1587	-0.000515099		50.9588	0.00614871		100.416	0.00884076
	54.9116	-0.00248861		54.7085	0.0088357		97.9784	-0.0842971
	58.6228	-0.00259851		58.4223	8.85023e-05		95.4948	-0.0141592
	62.2897	0.000169926		62.0943	0.00669228		92.7372	-0.0197858
	65.9108	0.000722153		65.7202	0.00661301		90.2188	0.0031385
	69.4864	6.07673e-05		69.2994	0.00953812		87.2359	-0.00257108
	73.0143	-0.00131658		72.8268	0.00426838		84.0605	0.0722855
	76.4852	0.0014828		76.3014	0.00138275		80.979	0.00148688
	79.9024	0.00198577		79.7207	0.00637368		77.5546	0.0296168
	83.2641	0.00321126		83.0798	0.00544493		74.009	-0.0113045
	86.5638	0.0047229		86.3963	0.0020829		70.3152	0.0115705
	89.7982	0.00110792		89.6214	0.00586596		66.6186	-0.00301342
	92.9678	-0.00171597		92.8107	0.00177958		62.9028	0.0152691
	96.0692	-0.00514653		95.9211	0.00339788		58.8263	0.00757535
	99.1004	-0.00179616		98.9579	0.00463994		54.8226	0.0184887
	102.073	0.000323144		101.919	0.00859077		50.6602	-0.00912386
	104.964	0.00251696		104.824	0.00785825		46.3618	0.0137675
	107.77	0.000143688		107.636	0.00621846		42.0708	0.0197065
	110.513	-0.0011474		110.385	0.00719743		37.7226	-0.00138682
	113.17	0.00491993		113.042	0.00995371		33.2255	0.00774802
	115.766	0.00245631		115.624	0.00101437		28.7101	0.0141916
	118.255	0.00333082		118.122	0.00669501		24.1449	0.00323002
	120.659	-0.000648267		120.539	0.00587186		19.5411	-0.00317328
	122.979	-0.00295656		122.863	0.00746263		14.881	0.00274497
	125.215	0.0024979		125.093	0.00381543		10.187	0.00758694
	127.363	0.00352772		127.247	0.00492632
	129.414	0.00921213		129.298	0.00714357
	131.375	-0.000336634		131.27	0.0019938
	133.249	-0.00230829		133.136	0.00625265
	135.026	-0.00194233		134.903	0.00854433
	136.712	-0.0062573		136.586	0.0049003
	138.291	0.00124542		138.149	0.00859561
	139.764	-0.00220173		139.627	0.00427141
	141.146	0.00506906		140.991	0.00130741
	142.432	-0.00587735		142.266	0.00675719
	143.604	0.00240903		143.435	0.0101531
	144.674	0.00256894		144.526	0.00646778
	145.647	-0.0065823		145.468	0.0193812
	146.51	-0.00452277		146.352	0.00530303
	147.265	0.00245		147.12	0.010333
	147.927	-0.00610384		147.76	0.0136307
	148.468	0.00702277		148.302	0.0143799
	148.9	-0.0072573		148.74	0.0035413
	149.238	0.00921176		149.077	0.00517504
	149.466	0.0158521		149.313	0.010357
	149.595	0.000571411		149.41	0.0123796
	149.596	0.000196658		149.426	0.0155961
	149.502	-0.00737104		149.341	0.004382
	149.301	-0.00192166		149.144	0.00892617
	149	0.00898527		148.837	0.00511089
	148.573	0.0024526		148.431	0.00910318
	148.064	0.00926287		147.916	0.0118045
	147.443	0.00112537		147.27	-0.00368064
	146.716	-0.000125866		146.542	0.00744523
	145.883	0.00698453		145.71	0.0090767
	144.934	-0.00258131		144.762	0.00577156
	143.882	-0.000184158		143.718	0.00597352
	142.731	-0.00148243		142.571	0.00849879
	141.463	0.00103502		141.325	0.00776717
	140.105	-0.00140025		139.957	0.00547428
	138.645	-0.00141597		138.536	0.00900303
	137.086	-0.00331349		136.975	-0.000358548
	135.425	0.00144406		135.336	0.00184297
	133.665	0.000378342		133.58	0.0052888
	131.816	0.00724146		131.732	0.00359924
	129.876	0.00110965		129.798	0.00723737
	127.838	-0.00269344		127.775	0.00718169
	125.712	-0.000299381		125.633	0.00352753
	123.485	-0.00139851		123.425	0.00615204
	121.178	0.00316745		121.121	0.0113089
	118.782	-0.000696782		118.731	0.00929123
	116.295	0.000203094		116.251	0.00799047
	113.729	-0.00480161		113.686	0.00887806
	111.082	-0.00194542		111.045	0.010548
	108.358	-0.000693317		108.321	0.00745749
	105.551	0.00055396		105.528	0.00488472
	102.669	0.00497896		102.652	0.00854614
	99.7179	-0.00096151		99.7035	-0.00184312
	96.6898	0.00281015		96.6743	0.00673419
	93.5927	-0.000505941		93.583	0.00419062
	90.4229	0.00185767		90.4141	0.0117962
	87.1894	-0.00292896		87.2005	0.0086
	83.8963	0.00191968		83.9167	-0.000919667
	80.5448	-0.00248738		80.5745	0.00888986
	77.136	0.000314109		77.1682	0.0104699
	73.6686	-0.00227413		73.7092	0.0048944
	70.1506	0.000808416		70.1946	0.00746309
	66.5776	-0.000106559		66.6329	0.00463101
	62.9598	0.00187215		63.0143	0.0102082
	59.2926	0.00228094		59.3561	0.00968336
	55.5853	-0.00195557		55.6561	0.00776551
	51.8409	-0.000182426		51.914	0.00546112
	48.0522	0.00282537		48.1378	0.00761286
	44.226	-0.00107178		44.3206	0.0026764
	40.3788	-0.00354134		40.4845	0.0107265
	36.5018	0.000466708		36.6042	0.004223
	32.5954	-0.00189196		32.7048	0.00968941
	28.6642	-0.000764109		28.779	0.0120716
	24.7097	0.00290359		24.8397	0.0113407
	20.7417	0.00211126		20.8706	0.0138985
	16.7584	0.00174171		16.8958	0.00848714
	12.761	0.00446894		12.9046	0.00658169
	8.75575	0.00176374		8.90399	0.00429818

## Sheet: S116E
	Vm [mV]	Csp [pF/pF]		Vm [mV]	Csp [pF/pF]		Vm [mV]	Csp [pF/pF]
	-4.80816	0.00107784		-4.79209	0.00620731		-4.78072	0.00314286
	-8.8183	0.00131417		-8.78225	0.00654612		-8.7878	0.00329481
	-12.8219	0.000917251		-12.7669	0.00569498		-12.7899	0.00495086
	-16.8164	0.00394881		-16.7433	0.00770411		-16.7838	0.000798908
	-20.7999	0.00187798		-20.7089	0.00285297		-20.7663	0.00375068
	-24.7679	0.00130645		-24.6618	0.00682831		-24.7319	0.00630573
	-28.7179	0.0034467		-28.5959	0.0092		-28.6798	0.00342311
	-32.6476	0.0015533		-32.5075	0.00206393		-32.6086	0.00109554
	-36.5531	0.00287588		-36.4001	0.00866484		-36.5139	0.00487716
	-40.4343	0.00372581		-40.2697	0.00627945		-40.3932	0.00723476
	-44.2851	0.00190603		-44.101	0.00946667		-44.2428	0.00292084
	-48.104	0.0046648		-47.9062	0.00805662		-48.0607	0.00393722
	-51.8889	0.00408555		-51.6784	0.00733973		-51.8469	0.0067616
	-55.6362	0.00197616		-55.4095	0.007821		-55.5912	0.00458599
	-59.3448	0.00326999		-59.1031	0.0100018		-59.3002	0.00587989
	-63.0068	0.00347546		-62.7588	0.0112721		-62.9621	0.00659509
	-66.6264	0.00201753		-66.3632	0.00751872		-66.5812	0.005798
	-70.1992	0.0013906		-69.9203	0.00515342		-70.1487	0.00678526
	-73.719	0.00350351		-73.435	0.00678265		-73.6664	0.00637762
	-77.1895	0.00404769		-76.8901	0.00527945		-77.1335	0.00285987
	-80.6018	0.00168654		-80.296	0.0104785		-80.546	0.00379709
	-83.9569	0.00400912		-83.6373	0.00529224		-83.8994	0.00394268
	-87.2498	0.00278191		-86.9185	0.00832329		-87.1897	0.00457325
	-90.4791	0.00107924		-90.1345	0.00400822		-90.4175	0.0049545
	-93.6483	0.00234151		-93.2814	0.0116119		-93.5828	0.00517834
	-96.7493	0.00195863		-96.3761	0.00367032		-96.6762	0.00248135
	-99.7744	0.00215989		-99.4016	0.0124795		-99.7053	0.00651046
	-102.732	0.00324053		-102.351	0.00721096		-102.662	0.00453958
	-105.618	0.00407924		-105.241	0.00244749		-105.545	0.00357234
	-108.428	0.00312132		-108.035	0.00726849		-108.357	0.00579254
	-111.157	0.00295722		-110.752	0.00565297		-111.08	0.00377252
	-113.808	0.00453366		-113.398	0.0102995		-113.73	0.00351956
	-116.38	0.00668654		-115.955	0.00581553		-116.299	0.00503276
	-118.864	0.00126227		-118.447	0.00630502		-118.78	0.00705823
	-121.261	0.0045547		-120.843	0.0124155		-121.177	0.00524477
	-123.573	0.00614095		-123.147	0.00670959		-123.484	0.00456779
	-125.799	0.00560028		-125.355	0.00669772		-125.704	0.0048162
	-127.937	0.00428121		-127.484	0.00329589		-127.831	0.00411465
	-129.978	0.00314236		-129.527	0.00617443		-129.877	0.006697
	-131.924	-0.000224404		-131.469	0.00887671		-131.823	0.00151683
	-133.775	0.00613955		-133.319	0.0132384		-133.669	0.00245678
	-135.534	0.00389762		-135.063	0.0133032		-135.425	0.00515014
	-137.195	0.00351543		-136.714	0.00707397		-137.084	0.00866424
	-138.753	0.00330856		-138.273	0.00392329		-138.644	0.00644495
	-140.219	0.00510309		-139.736	-0.000509589		-140.105	0.00566697
	-141.576	0.00479734		-141.112	0.00725845		-141.462	0.00567243
	-142.833	0.00470126		-142.374	0.00273973		-142.727	0.00276069
	-143.989	0.00100631		-143.518	0.00703562		-143.88	0.00257234
	-145.04	0.0061662		-144.588	0.00479635		-144.933	0.00579618
	-145.992	0.00054418		-145.535	-0.00445571		-145.879	0.00483258
	-146.842	0.00541865		-146.371	0.00814247		-146.723	-0.000157416
	-147.573	0.00420687		-147.122	0.0170091		-147.462	0.00181256
	-148.208	0.00302384		-147.761	0.0104046		-148.092	0.0042293
	-148.735	0.00459187		-148.279	0.012884		-148.616	0.000465878
	-149.146	0.00265077		-148.712	0.00526667		-149.031	0.00534395
	-149.463	0.00529663		-149.017	0.00800913		-149.346	0.00625387
	-149.665	0.00517742		-149.227	-0.00204749		-149.556	0.00663057
	-149.765	0.00212623		-149.313	0.0119443		-149.652	0.00693813
	-149.757	0.0018324		-149.302	0.0102046		-149.639	0.00521838
	-149.639	0.00134923		-149.184	0.0130694		-149.523	0.00432666
	-149.416	0.0043885		-148.964	0.00780822		-149.302	0.00475159
	-149.082	0.00692356		-148.634	0.00717991		-148.966	0.00192994
	-148.641	0.00836396		-148.187	-9.68037e-05		-148.533	0.00775796
	-148.092	0.00447616		-147.648	0.00459269		-147.986	0.00313103
	-147.439	0.00643899		-146.988	0.00449863		-147.332	0.00581074
	-146.679	0.00188079		-146.233	0.00850685		-146.575	0.00646952
	-145.817	0.00515428		-145.365	0.00638447		-145.719	0.00610191
	-144.848	0.00107574		-144.391	0.00330594		-144.757	0.00567334
	-143.774	0.00436255		-143.327	0.010958		-143.686	0.00348681
	-142.596	0.0032216		-142.147	0.00607123		-142.511	0.00154049
	-141.321	0.00234081		-140.886	0.00757078		-141.231	0.00736397
	-139.941	0.00253436		-139.516	0.00532877		-139.85	0.00498726
	-138.457	0.00339271		-138.058	0.00499269		-138.373	0.00397998
	-136.881	0.00423212		-136.485	0.00290868		-136.796	0.00453412
	-135.202	0.00242426		-134.802	0.00319635		-135.119	0.00367243
	-133.428	0.00153997		-133.024	0.00430228		-133.346	0.00352775
	-131.556	0.00618373		-131.165	0.0102557		-131.48	0.00287716
	-129.588	0.00043899		-129.209	0.00482831		-129.52	0.00761692
	-127.531	0.0025547		-127.153	0.00300183		-127.464	0.00116015
	-125.379	0.00321388		-125.005	0.00610228		-125.32	0.00445132
	-123.135	0.00102525		-122.769	-0.00408128		-123.082	0.00560965
	-120.807	0.00398387		-120.448	-0.00183927		-120.759	0.00545769
	-118.389	0.0023878		-118.044	0.0025032		-118.344	0.0037061
	-115.886	0.00402454		-115.545	0.00725297		-115.843	0.00246133
	-113.304	0.00392777		-112.972	0.00289589		-113.259	0.00383258
	-110.638	0.00424755		-110.312	0.00434886		-110.598	0.00375614
	-107.893	0.00491234		-107.574	0.00879452		-107.853	0.000412193
	-105.069	0.0036087		-104.756	-0.00475616		-105.031	0.00758053
	-102.17	0.00199509		-101.873	0.00358447		-102.136	0.00179072
	-99.1964	0.003		-98.9095	0.00896621		-99.1649	0.00448317
	-96.1534	0.00215919		-95.8793	0.00263927		-96.1269	0.00479891
	-93.0383	0.000501403		-92.7752	0.00368311		-93.0186	0.00464149
	-89.8616	0.0018345		-89.5991	0.00631142		-89.8499	0.0060091
	-86.6157	0.00319846		-86.3728	0.00448219		-86.6033	0.00584804
	-83.3096	0.00132749		-83.0796	0.00935068		-83.3027	0.00464422
	-79.9415	0.00349509		-79.7227	0.00417169		-79.934	0.00185168
	-76.5178	0.00240954		-76.3131	0.00361826		-76.5176	0.00231483
	-73.0384	0.00152384		-72.8451	0.00492694		-73.0411	0.00505641
	-69.5067	0.00223212		-69.3252	0.00251416		-69.5117	0.00794449
	-65.9246	0.001223		-65.7552	0.00395708		-65.9336	0.00302002
	-62.2953	0.00110449		-62.1441	0.0024968		-62.3074	0.00411738
	-58.6211	-0.000486676		-58.4812	0.00294338		-58.6384	0.00589445
	-54.9062	0.00267111		-54.7793	0.00783014		-54.9233	0.00672884
	-51.1488	0.00271669		-51.0365	0.00381553		-51.1703	0.00281802
	-47.3565	0.0013345		-47.2583	0.00459269		-47.3811	0.00406278
	-43.5307	0.000947405		-43.4465	0.00576073		-43.5585	0.00587989
	-39.6724	0.00528822		-39.602	0.00891872		-39.7013	0.00520018
	-35.7851	-0.00123492		-35.7283	0.00496986		-35.818	0.0043303
	-31.8713	0.00265428		-31.8328	0.00253242		-31.9077	0.00578435
	-27.9355	0.00147756		-27.9098	0.00368402		-27.976	0.00464695
	-23.9815	0.00264446		-23.9757	0.00459178		-24.0229	0.00406642
	-20.0096	0.00270827		-20.0172	0.00176895		-20.0522	0.00381347
	-16.0262	0.00135975		-16.0461	0.00194795		-16.0678	0.0050455
	-12.0277	0.000521038		-12.0665	0.00154612		-12.072	0.00134031
	-8.02181	0.00177489		-8.07504	0.00446941		-8.06553	0.00261601
	-4.00842	-0.000945302		-4.07878	0.00353425		-4.05418	0.00315469
	0.005519	0.000164095		-0.08117	0.00333881		-0.03929	0.00190082
	4.02246	-0.000395512		3.91689	-0.00063653		3.97576	0.00236488
	8.0328	0.00140252		7.90917	0.00269041		7.98504	0.00258417
	12.0416	-0.0018338		11.8963	0.00030411		11.9942	0.00209372
	16.0384	-0.00211992		15.8743	0.000747945		15.9907	0.00137489
	20.0255	0.00052244		19.8424	0.00273425		19.9762	0.00156506
	23.9959	-0.00203226		23.798	0.00405205		23.9468	0.00472793
	27.9502	4.34783e-05		27.7335	0.00474977		27.9018	0.000139217
	31.8846	-0.00346634		31.649	0.00282374		31.8338	-0.000131938
	35.795	-0.000470547		35.5404	0.00553607		35.7427	0.00187261
	39.6803	-0.000307153		39.4058	0.00843288		39.6288	-0.00142675
	43.538	-0.000694951		43.2473	-0.00810868		43.4841	0.000520473
	47.3632	-0.000671108		47.056	0.00633699		47.3088	-0.000183803
	51.1544	7.43338e-05		50.8338	0.00027032		51.0951	-0.000195632
	54.9094	-0.00306171		54.5757	-0.000794521		54.8529	-0.00176251
	58.6236	0.0016136		58.2679	0.00257169		58.5675	0.000905369
	62.2966	0.00191304		61.9253	0.00686027		62.2394	0.000457689
	65.9241	-0.00358976		65.5421	0.00497534		65.8612	-0.00104277
	69.5051	-0.000550491		69.1105	0.00732694		69.4423	-2.36579e-05
	73.0354	-0.000702665		72.6242	0.0154813		72.9711	-0.000420382
	76.5103	-0.000996494		76.0821	-0.00228584		76.4507	-0.00155778
	79.9335	0.000346424		79.5133	0.000297717		79.8652	-0.000413103
	83.296	0.00213114		82.8674	0.00642557		83.2219	-0.00322475
	86.6009	0.000152174		86.1604	0.00810411		86.5337	0.002303
	89.8403	0.0119719		89.3883	0.0108475		89.7683	0.00191447
	93.0234	0.00266199		92.5733	0.0209452		92.9477	0.00182439
	96.1332	-0.000295231		95.6664	0.0139279		96.0583	-0.00404277
	99.1787	-0.00268864		98.7228	0.0135434		99.1017	-0.0028717
	102.148	-0.00376367		101.704	0.0187507		102.066	-0.000923567
	105.044	-0.00063324		104.592	0.00539635		104.959	-0.00332848
	107.864	-0.00108275		107.433	0.0169059		107.782	-0.0017889
	110.604	0.00476438		110.157	0.0135215		110.525	-0.00313558
	113.276	-0.00419495		112.818	-0.000616438		113.186	-0.00247862
	115.862	-0.0020575		115.431	0.00573059		115.767	-0.00274067
	118.358	-1.3324e-05		117.924	0.00213516		118.258	0.000946315
	120.769	0.0036136		120.375	-0.00346119		120.663	0.00460146
	123.098	-0.00157574		122.701	0.00116438		122.999	-0.00355687
	125.339	-0.00130505		124.961	0.00458995		125.233	-0.00455596
	127.487	-0.000514025		127.145	0.00593881		127.363	0.00277798
	129.536	-0.00230715		129.21	0.00194795		129.417	-0.00329572
	131.498	0.00510519		131.169	-0.00984566		131.376	-0.00990173
	133.365	-0.00137518		133.042	0.017189		133.245	0.00077252
	135.141	-0.00105891		134.812	0.0106877		135.029	0.000180164
	136.806	0.00288569		136.504	-0.00865023		136.707	-0.00352775
	138.377	-0.0021648		138.099	-0.00965571		138.274	0.00361146
	139.872	-0.00640743		139.591	-0.00556621		139.753	-0.00168244
	141.253	0.001		140.964	-0.000944292		141.114	0.00176797
	142.524	0.000161992		142.247	-0.00896621		142.393	-0.00734486
	143.698	-0.00314797		143.417	-0.0120621		143.584	-0.000274795
	144.763	-0.00208415		144.502	-0.000612785		144.641	-0.00511556
	145.733	-0.00171038		145.491	-0.00252968		145.616	-0.00825205
	146.598	0.00356171		146.374	-0.00478174		146.479	0.00337853
	147.359	0.000204769		147.122	-0.00716438		147.228	0.00654231
	148.005	0.000462833		147.773	0.00219087		147.882	0.00643585
	148.55	0.00197616		148.337	-0.00213059		148.426	0.0033121
	148.983	-0.00234712		148.767	-0.00645479		148.863	-0.00195177
	149.321	-0.00218443		149.095	-0.0126356		149.19	-0.00216288
	149.543	0.00351543		149.333	-0.00792237		149.424	-0.000587807
	149.654	-0.00509187		149.453	-0.00728037		149.547	-0.000905369
	149.661	-0.00359187		149.459	0.000975342		149.568	-0.00251046
	149.563	0.00565638		149.354	0.000417352		149.482	-0.00171065
	149.36	0.000683731		149.156	-1.00457e-05		149.273	0.00202275
	149.041	0.00563324		148.831	0.00205114		148.951	0.0056051
	148.621	0.00269705		148.425	-0.00643288		148.514	0.00333758
	148.094	0.000650771		147.917	-0.00409406		148.004	0.00802457
	147.465	-0.00548948		147.292	0.0132995		147.362	-0.0018353
	146.728	-0.000523142		146.545	-0.00733059		146.631	-0.000249318
	145.872	0.00303366		145.7	-0.00683288		145.804	0.00446679
	144.925	-0.00348387		144.752	-0.00734155		144.849	-0.000145587
	143.868	0.00047195		143.711	-0.00564475		143.802	-0.00233758
	142.701	-0.00993198		142.571	0.0046137		142.654	-0.000311192
	141.426	-0.000829593		141.306	-0.00246758		141.404	-0.00338217
	140.062	0.00330715		139.934	0.000505023		140.026	0.00398817
	138.608	-0.00291935		138.478	-0.00140913		138.578	-0.00222657
	137.044	0.00457293		136.922	0.00229589		137.024	0.0010364
	135.394	-0.00327489		135.271	-5.6621e-05		135.352	-0.00231756
	133.647	0.00108555		133.513	-0.00992785		133.599	-0.000588717
	131.789	0.00385273		131.67	-0.00548037		131.759	-0.00426024
	129.845	-0.00076087		129.721	-0.0053653		129.815	0.00661056
	127.805	0.00320547		127.693	-0.00984384		127.79	0.00337762
	125.666	-0.0134432		125.571	0.00561187		125.65	-0.0004404
	123.455	0.00775245		123.343	0.00262374		123.427	-0.000292084
	121.151	-0.00165217		121.031	1.73516e-05		121.114	-0.00334486
	118.757	-0.000251753		118.635	-0.00487306		118.716	0.00442493
	116.27	0.00128752		116.168	-0.00883562		116.234	0.002505
	113.702	-0.00423212		113.605	-0.001379		113.682	0.00282712
	111.054	0.00112763		110.959	0.00322648		111.034	0.00148317
	108.322	0.000652875		108.228	0.00257078		108.303	0.00256961
	105.511	-0.00107714		105.423	-0.00474155		105.498	-0.00264695
	102.628	0.000267181		102.551	-0.0016758		102.609	-0.00228662
	99.6717	-0.000704769		99.596	-0.00442283		99.6608	-0.00168881
	96.6435	0.0011655		96.573	0.00584018		96.6351	0.00197634
	93.5488	0.000823983		93.4806	-0.00729954		93.5458	-0.000616015
	90.3825	-0.000417251		90.3231	0.00242466		90.3806	0.00165696
	87.1498	-0.000253156		87.0917	0.000891324		87.1529	0.000711556
	83.8579	0.00179734		83.8039	0.000845662		83.8586	0.00249318
	80.5032	0.00382609		80.4461	-0.000191781		80.5138	0.00202366
	77.0935	0.00165428		77.0357	-0.00281187		77.111	0.00357689
	73.6283	-2.59467e-05		73.5736	-0.000192694		73.6435	0.000829845
	70.1074	0.00270617		70.0537	0.00298995		70.1259	0.00281984
	66.5369	-0.0020547		66.4761	-0.00581096		66.5508	0.0032111
	62.9214	-0.000251052		62.8647	-0.00066758		62.9419	0.00864968
	59.2542	0.00129523		59.1952	-0.00187306		59.2801	0.00106824
	55.5489	0.00176297		55.487	0.00350411		55.5695	0.00243312
	51.8011	0.00165077		51.7372	0.00319178		51.8231	0.00489991
	48.0205	0.00223072		47.9475	0.00143653		48.0449	0.00144404
	44.2012	0.000359748		44.1387	0.000973516		44.2213	0.00665332
	40.3518	0.00329243		40.2886	0.000759817		40.3768	0.00290628
	36.4723	0.00237027		36.417	0.00214703		36.4966	0.00546133
	32.5685	0.000520337		32.52	-0.00036347		32.593	0.00576433
	28.6383	0.00187798		28.5934	-0.000608219		28.666	0.00370519
	24.6884	0.00223913		24.6502	0.0034347		24.7195	0.00534122
	20.7198	0.00373843		20.689	0.00606849		20.7507	0.00545405
	16.7399	0.00262763		16.7164	0.00197169		16.7704	0.003596
	12.7445	0.00241725		12.7287	0.00174977		12.7759	0.00557598
	8.74022	0.0037195		8.73357	0.00310594		8.77396	0.00159054

## Sheet: S133D
	Vm [mV]	Csp [pF/pF]		Vm [mV]	Csp [pF/pF]		Vm [mV]	Csp [pF/pF]
	-5.03305	0.00474892		-5.34747	0.00479044		-5.28139	0.000822758
	-9.75224	0.00152009		-10.1548	0.00392586		-10.0756	0.00126397
	-14.4522	0.00183357		-14.9437	0.00218511		-14.8521	-0.00144382
	-19.1431	0.00587159		-19.7123	0.00161841		-19.6079	0.00143457
	-23.7765	0.00186944		-24.4485	0.00306761		-24.3332	0.00217917
	-28.4116	0.00435868		-29.1445	-0.000475252		-29.019	0.000384066
	-32.9889	0.00664347		-33.7935	-0.000241247		-33.6568	0.00220943
	-37.4759	0.00403802		-38.3876	0.000981388		-38.2468	0.00626775
	-41.9495	0.00709828		-42.9194	0.00213491		-42.7655	0.00152114
	-46.3855	0.00434864		-47.3834	-0.00347455		-47.2203	-0.000590806
	-50.72	0.00418723		-51.7696	0.00108592		-51.5991	0.000384906
	-54.9904	0.00654448		-56.0732	0.0055993		-55.8918	0.000863098
	-59.0688	0.00617647		-60.2859	0.00220885		-60.1013	0.00535171
	-63.1507	0.010495		-64.395	-8.74245e-05		-64.2083	0.00218506
	-67.0934	0.00489813		-68.4083	0.00074668		-68.2097	0.000934532
	-70.786	0.00525179		-72.3066	0.00539266		-72.1004	0.00373645
	-74.5336	0.00508824		-76.0874	-0.00248481		-75.8777	0.00593579
	-78.3028	0.0149003		-79.749	0.0014998		-79.5246	0.00646273
	-81.8582	0.00961191		-83.2785	0.00495513		-83.0492	0.00229935
	-85.1321	-0.000946198		-86.6776	-0.000372636		-86.432	-0.00104547
	-88.2693	-0.00278838		-89.9286	-0.00154346		-89.6813	-0.00816623
	-91.3509	-0.000695839		-93.0387	0.00167565		-92.7875	0.00303219
	-94.1766	-0.00964347		-95.9972	-3.62173e-06		-95.752	0.00575847
	-96.8377	0.00141822		-98.7992	0.0019003		-98.548	0.00119002
	-99.443	0.00367504		-101.444	-0.00555161		-101.19	0.00241029
	-101.901	0.00317719		-103.922	0.00313903		-103.682	-0.00612741
	-104.167	0.00233788		-106.237	0.00035171		-105.974	-0.00323052
	-106.212	-0.000323529		-108.372	0.00361308		-108.107	-0.00466258
	-108.005	0.0325746		-110.318	0.0137324		-110.063	0.00224136
	-109.944	0.00793329		-112.105	0.00681891		-111.831	-0.000449618
	-111.509	0.0146026		-113.709	-0.000772636		-113.447	0.0112009
	-112.822	0.0108594		-115.129	0.00379487		-114.898	0.00453231
	-114.036	0.00692898		-116.378	-0.00215322		-116.112	0.0135902
	-115.177	-0.00246557		-117.421	0.000846177		-117.15	-0.00126061
	-116.001	-0.0119376		-118.277	-0.00140865		-117.996	-0.0095134
	-116.403	0.0128852		-118.955	-0.00188179		-118.655	-0.0172006
	-117.05	-0.00740029		-119.431	0.00489497		-119.144	0.00109505
	-117.159	-0.0068264		-119.709	0.00206388		-119.451	0.00978065
	-117.446	-0.000757532		-119.767	0.0231922		-119.524	0.00261787
	-117.312	0.00993042		-119.691	0.0104467		-119.42	0.0069863
	-117.062	0.00593974		-119.403	-0.00500533		-119.148	0.00396
	-116.619	-0.0120502		-118.905	0.00287827		-118.661	0.000256324
	-116.085	0.0211593		-118.218	-0.000870624		-117.963	-0.00642995
	-115.348	-0.000884505		-117.363	-0.000195272		-117.098	-0.00157408
	-114.358	0.00347704		-116.277	0.00600654		-116.034	0.0102815
	-113.318	0.0159118		-115.03	0.00915795		-114.793	0.0025708
	-111.871	-0.00998637		-113.583	0.0243561		-113.363	-0.00175645
	-110.317	0.0338099		-111.987	0.00820724		-111.729	-0.0092638
	-108.6	0.0207683		-110.174	0.00514286		-109.924	0.000913522
	-106.616	0.0007934		-108.182	0.00227907		-107.97	0.00183461
	-104.458	0.000465567		-106.026	-0.00615634		-105.825	-0.00497773
	-102.211	0.00916284		-103.692	-0.000267103		-103.511	0.00431885
	-99.796	0.0127367		-101.211	-0.0128679		-101.033	-0.000673166
	-97.2749	0.00235079		-98.5432	-0.00363561		-98.3763	0.00143626
	-94.5449	-0.000784792		-95.7086	0.00586952		-95.5664	-0.00187999
	-91.6695	0.0110538		-92.75	0.00501962		-92.6058	-0.00131608
	-88.5378	-0.00846915		-89.6208	0.0119145		-89.4938	-0.000400874
	-85.3017	0.00280918		-86.343	0.0109547		-86.2364	0.00486596
	-82.0289	0.00696413		-82.9566	0.00116358		-82.8368	-0.000275653
	-78.5876	0.00549498		-79.4308	0.000571328		-79.3097	0.00709387
	-74.9695	0.00262912		-75.7643	0.00319266		-75.6413	0.00122531
	-71.2182	-7.89096e-05		-71.969	-0.00296489		-71.865	-0.00138583
	-67.3384	-0.000788379		-68.0625	0.0025326		-67.9708	-0.000308429
	-63.4423	0.00254519		-64.0447	0.000875956		-63.96	-0.00188419
	-59.443	0.00613056		-59.9184	0.00134748		-59.8448	0.00247584
	-55.2864	0.00517934		-55.6972	0.00180493		-55.6301	0.00187915
	-51.0326	0.00402511		-51.3861	-0.0021998		-51.328	0.000962266
	-46.6875	0.00131564		-46.9912	0.00232746		-46.9419	0.000617699
	-42.2793	0.00511406		-42.5216	0.00383571		-42.4819	-0.0020758
	-37.8204	0.00191822		-37.9803	-0.000864688		-37.9524	0.00142785
	-33.2951	0.00210473		-33.3824	-0.000295171		-33.3634	-0.000873183
	-28.7007	0.00250574		-28.7283	-0.00059668		-28.7174	0.00265148
	-24.0715	0.00153372		-24.0286	0.000248994		-24.03	0.000721909
	-19.4032	0.0011858		-19.2906	0.00117626		-19.2999	-0.00186066
	-14.7239	0.00338379		-14.5209	0.000923642		-14.5386	8.40407e-06
	-10.0026	0.00268795		-9.72729	0.00280433		-9.75793	0.000553828
	-5.27709	0.00250574		-4.91737	0.000792656		-4.96062	-0.000172283
	-0.52933	0.000553802		-0.10081	0.00510543		-0.1566	-0.00224809
	4.19733	0.00110617		4.71888	0.000435312		4.64958	-0.00157996
	8.9128	0.000190818		9.52758	-1.96177e-05		9.44671	-0.000375662
	13.63	-0.00215782		14.3236	-0.000931489		14.2251	-0.00277418
	18.3185	0.00277547		19.091	7.8169e-05		18.9804	-0.0018968
	22.9803	0.000434003		23.831	0.000375755		23.6979	0.00208673
	27.5854	0.00279555		28.5287	-0.0010835		28.3812	0.0019094
	32.1853	0.00021736		33.175	-0.00304225		33.0249	-0.00236322
	36.6673	-0.000623386		37.7826	-0.00175674		37.6197	0.00440121
	41.093	0.00298207		42.3188	0.00387334		42.1384	-0.000665602
	45.4266	-0.00653013		46.7912	-0.00294608		46.5948	-0.00613329
	49.7978	-0.00444333		51.192	0.00350161		50.9809	-0.0128322
	53.9532	-0.00400359		55.5031	0.00406952		55.278	-0.00280864
	57.9572	-0.000183644		59.724	0.00592787		59.4756	-0.000490798
	61.9395	-0.00875897		63.8142	-0.00511177		63.598	-0.00621313
	65.8411	0.0130516		67.854	0.00288078		67.5971	-0.00455753
	69.6383	-0.0184146		71.7501	-0.01236		71.4884	-1.59677e-05
	73.3343	0.000547346		75.5477	-0.00384215		75.2776	0.000542903
	76.8416	0.00440172		79.233	0.0022838		78.9366	0.00202034
	80.2579	0.00914132		82.7881	0.00551539		82.4577	-0.00672578
	83.5099	-0.00309326		86.19	0.0115573		85.857	-0.00722834
	86.766	-0.0143458		89.4377	-0.0124987		89.0669	-0.00296496
	89.7775	-0.000756815		92.5673	-0.0194992		92.2041	0.00227582
	92.5438	-0.0169053		95.5438	-0.0114409		95.1552	-0.00102193
	95.3439	-0.00789885		98.3931	0.00636519		97.9743	-0.0156627
	97.999	0.00448852		101.055	0.00559628		100.62	-0.0046651
	100.261	-0.0120588		103.556	0.00350996		103.075	-0.00428187
	102.568	-0.0171471		105.878	-0.00774396		105.415	-0.0012312
	104.547	-0.000368006		108.049	-0.00474839		107.551	-0.0106614
	106.14	-0.0224993		109.991	-0.00697938		109.519	-0.0159971
	108.02	-0.0119053		111.812	-0.0186269		111.321	-0.00272544
	109.433	-0.0116621		113.457	-0.00347193		112.901	0.00345911
	110.624	0.0125187		114.865	0.00796076		114.304	-0.00894613
	111.697	0.0149971		116.115	-0.0130068		115.615	0.000765611
	113.06	-0.0203802		117.153	0.0121278		116.697	0.00144634
	113.916	0.00240603		118.058	0.00102334		117.527	-5.96689e-05
	114.438	0.00371377		118.759	0.0208581		118.279	-0.0102076
	114.969	-0.00845194		119.236	-0.00246388		118.787	0.00103286
	115.207	0.00686155		119.565	-0.0183287		119.062	-0.00441802
	115.079	-0.00188881		119.695	0.00837223		119.203	-0.0130305
	115.088	-0.00236657		119.569	-0.0122398		119.116	0.0112564
	114.962	0.0146679		119.294	-0.0183128		118.851	0.00708127
	114.448	-0.0127805		118.827	0.0144256		118.323	-0.00692327
	113.513	-0.0210839		118.185	-0.0100146		117.651	-0.00560719
	112.837	-0.000507891		117.341	-0.00470905		116.791	0.00361123
	111.97	0.0322948		116.303	0.0242193		115.772	0.0184738
	110.869	-0.015906		115.006	0.00046006		114.516	-0.00148248
	109.229	0.0142891		113.666	-0.00472787		113.086	0.0135532
	107.784	0.00473242		112.056	0.0375654		111.581	-0.0139297
	106.273	0.00351506		110.296	0.0154175		109.802	-0.000747122
	104.336	0.00849211		108.348	0.0136549		107.815	0.01257
	102.28	-0.0120603		106.193	0.00279487		105.698	0.00988318
	100.159	1.21951e-05		103.91	0.0226177		103.446	-0.0106194
	97.8727	-0.00243974		101.433	0.0204396		100.993	-0.0154946
	95.3475	0.00947776		98.784	-0.00313903		98.3626	-0.010021
	92.5725	0.0177525		95.9952	0.00449889		95.6161	-0.00675351
	89.9775	-0.0251593		93.0455	0.0102626		92.6981	0.00178082
	87.0395	-0.000520803		89.9533	-0.00109014		89.592	0.00519708
	83.7466	-0.00389383		86.7152	0.00132626		86.3439	-0.00446676
	80.4904	-0.00521449		83.3106	0.00696781		82.9704	-0.00443987
	77.2327	-0.00417575		79.8127	-0.00562877		79.4778	0.000545424
	73.7828	0.0077396		76.1565	0.0134225		75.8535	-0.00614589
	70.2239	-0.00122669		72.3564	0.0165211		72.101	0.00632238
	66.4179	0.0128192		68.4882	0.00948893		68.2467	-0.00290697
	62.4957	-0.00357963		64.4905	0.00356952		64.2615	0.00787881
	58.5893	-0.00480703		60.3816	-0.00456016		60.1965	0.00657282
	54.611	-0.00323601		56.1661	-0.000274547		55.9823	0.00482057
	50.5009	6.74319e-05		51.8771	0.00470282		51.7104	0.0026893
	46.3253	-0.00571377		47.513	0.00503451		47.3626	-0.0050853
	41.9725	-0.00447633		43.0556	-0.00389799		42.9313	0.00392554
	37.6112	-0.00077977		38.521	0.00388129		38.4214	0.0013976
	33.1695	-7.67575e-05		33.9366	0.000867002		33.8472	0.000284898
	28.6745	0.00661334		29.29	0.000649899		29.2186	0.00282629
	24.1644	0.00386298		24.6006	-0.000415392		24.5532	0.0030969
	19.579	0.00425108		19.865	0.00236962		19.8412	0.000410959
	14.9175	0.00456671		15.0988	0.00387696		15.1011	-0.00099084
	10.252	0.00256169		10.3062	0.00260453		10.3282	0.00399529

## Sheet: S133E
	Vm [mV]	Csp [pF/pF]		Vm [mV]	Csp [pF/pF]		Vm [mV]	Csp [pF/pF]
	-4.8099	0.0022255		-4.66413	0.00377247		-4.71842	0.00426176
	-8.82073	0.00158325		-8.66792	0.00382053		-8.71885	0.00458941
	-12.8263	0.00208754		-12.6654	0.00521183		-12.7108	0.00923155
	-16.8233	0.00262036		-16.655	0.00567179		-16.6949	0.0043932
	-20.8073	0.00246051		-20.6309	0.00506146		-20.6696	0.00664359
	-24.7772	0.000695528		-24.5935	0.00587447		-24.6288	0.00558462
	-28.7301	0.00408754		-28.5372	0.00593723		-28.5713	0.00604181
	-32.6616	0.000635585		-32.4628	0.00564989		-32.4921	0.00343389
	-36.5687	0.00165937		-36.3613	0.00574109		-36.3923	0.00568495
	-40.451	0.00262988		-40.2368	0.00616345		-40.2616	0.00561962
	-44.3027	0.00437298		-44.0779	0.00587905		-44.1017	0.00207926
	-48.1246	0.00445005		-47.8907	0.00593887		-47.9094	0.00376109
	-51.9101	0.00193815		-51.6687	0.00701667		-51.6918	0.00880045
	-55.6593	0.00190105		-55.4079	0.00669042		-55.4265	0.00747202
	-59.3672	0.00532065		-59.1091	0.0068153		-59.1248	0.00658016
	-63.0363	0.00245385		-62.764	0.00642988		-62.7855	0.00884961
	-66.6572	0.000152236		-66.3752	0.00705884		-66.3866	0.00824972
	-70.2277	0.00391056		-69.9377	0.00727068		-69.9615	0.00881918
	-73.7522	0.0050628		-73.4485	0.00612945		-73.4814	0.00639186
	-77.2186	0.0010647		-76.9063	0.00698496		-76.9455	0.00421996
	-80.6342	0.00197907		-80.3091	0.00700981		-80.3466	0.00803356
	-83.9888	0.0035471		-83.6525	0.00605754		-83.6982	0.00586466
	-87.2879	0.00466413		-86.9367	0.00634619		-86.9861	0.00552007
	-90.5185	0.00024548		-90.1551	0.00684341		-90.2104	0.00398662
	-93.6872	0.00296004		-93.3116	0.00691795		-93.3679	0.00923623
	-96.7868	0.00348811		-96.3983	0.00592514		-96.4655	0.00562453
	-99.8179	0.00311323		-99.416	0.00407846		-99.4825	0.00781226
	-102.777	0.00232731		-102.362	0.00577215		-102.436	0.0084641
	-105.66	0.00326832		-105.232	0.00545178		-105.319	0.00600635
	-108.472	0.00220362		-108.025	0.00598137		-108.114	0.00320323
	-111.204	0.00240438		-110.747	0.0063511		-110.838	0.00769487
	-113.85	0.00223121		-113.381	0.00506048		-113.492	0.00842352
	-116.419	0.00168696		-115.936	0.00598104		-116.055	0.00635184
	-118.901	0.00237869		-118.406	0.00529814		-118.52	0.00540312
	-121.305	0.00581161		-120.788	0.00617522		-120.925	0.00671315
	-123.613	0.00378211		-123.088	0.00515724		-123.225	0.00924916
	-125.837	0.00371075		-125.298	0.00492677		-125.451	0.00568194
	-127.975	0.000261656		-127.411	0.00408303		-127.578	0.0082971
	-130.016	0.00439106		-129.438	0.00379895		-129.61	0.0103525
	-131.961	0.000665081		-131.37	0.00466427		-131.563	0.00659153
	-133.815	0.00119981		-133.21	0.0034629		-133.404	0.00624058
	-135.572	0.00621408		-134.953	0.0047205		-135.159	0.0074466
	-137.239	0.002255		-136.599	0.00429193		-136.818	0.0124321
	-138.8	0.00643197		-138.145	0.00326447		-138.383	0.00690167
	-140.261	-8.08754e-05		-139.6	0.0043949		-139.837	0.0066942
	-141.615	0.00478782		-140.955	0.00631317		-141.206	0.00561293
	-142.871	0.00389534		-142.199	0.0043086		-142.468	0.00218517
	-144.028	0.0020999		-143.342	0.00424224		-143.603	0.00236734
	-145.085	0.00226641		-144.383	0.00560641		-144.66	0.000557637
	-146.036	0.00616556		-145.324	0.0025711		-145.615	0.00548551
	-146.879	0.00400381		-146.168	0.00403857		-146.449	0.00235608
	-147.619	-0.00120362		-146.897	0.00245734		-147.193	0.011224
	-148.244	0.00374215		-147.525	0.00415888		-147.829	0.00825886
	-148.768	0.00100856		-148.047	0.00296992		-148.358	0.00338484
	-149.192	0.00819125		-148.462	0.00324779		-148.78	0.00398707
	-149.502	-0.000947669		-148.771	0.00448709		-149.083	0.00788339
	-149.708	0.00393911		-148.978	0.00508892		-149.295	0.00607893
	-149.809	0.00633111		-149.075	0.00381497		-149.387	0.00680234
	-149.798	0.00471075		-149.065	0.00443086		-149.389	0.00835663
	-149.678	0.00336061		-148.953	0.00440961		-149.276	0.0046194
	-149.454	-0.00216461		-148.731	0.00372475		-149.055	0.00697815
	-149.123	0.00166413		-148.402	0.00326283		-148.722	0.000358974
	-148.682	0.00310276		-147.968	0.00362112		-148.295	0.00919666
	-148.138	0.00249667		-147.431	0.00487055		-147.763	-0.00207035
	-147.486	0.0038392		-146.791	0.00309971		-147.108	0.00997559
	-146.726	0.00265176		-146.042	0.00371657		-146.352	0.00561104
	-145.858	0.00457279		-145.191	0.00489604		-145.492	0.00486433
	-144.889	0.0031608		-144.232	0.00258222		-144.518	-0.000339353
	-143.81	-0.000615604		-143.181	0.00423602		-143.443	0.00317458
	-142.64	0.00233016		-142.019	0.0035286		-142.258	0.00592742
	-141.361	0.00450809		-140.755	0.00506048		-141.005	0.00837146
	-139.976	-0.00124072		-139.395	0.00600883		-139.635	0.00808751
	-138.495	0.00727878		-137.934	0.00440667		-138.15	0.00916054
	-136.916	0.00515604		-136.372	0.00500229		-136.589	0.00308194
	-135.238	0.00149382		-134.708	0.00548447		-134.923	0.0045602
	-133.461	0.00347098		-132.956	0.00571298		-133.162	0.00873824
	-131.587	0.00159182		-131.109	0.00483753		-131.292	0.0101018
	-129.621	0.00174596		-129.165	0.00378424		-129.327	0.00628974
	-127.557	0.00372502		-127.126	0.00419614		-127.264	-0.00197926
	-125.407	0.000777355		-124.995	0.00467538		-125.126	0.00613066
	-123.165	0.00339296		-122.78	0.00514155		-122.898	0.00135084
	-120.834	0.0044862		-120.472	0.00388983		-120.576	0.00762274
	-118.42	0.00466698		-118.078	0.00368127		-118.177	0.00362821
	-115.917	0.00407707		-115.594	0.0041932		-115.684	0.00723891
	-113.328	0.00341389		-113.034	0.00449395		-113.115	0.00373133
	-110.661	0.00644434		-110.389	0.00446453		-110.458	0.00816656
	-107.915	0.00440438		-107.665	0.00443119		-107.717	0.00170045
	-105.091	0.00298192		-104.863	0.00470415		-104.905	0.00284002
	-102.191	0.00549952		-101.984	0.00474534		-102.016	0.00555953
	-99.2172	0.00240818		-99.0294	0.00465414		-99.0505	0.00478907
	-96.1725	0.00540152		-96.0081	0.00465414		-96.0181	-0.000762542
	-93.0574	0.00186204		-92.9139	0.00498039		-92.9144	0.00374994
	-89.8766	0.00321123		-89.7541	0.00489833		-89.7439	0.0105426
	-86.6302	0.00514938		-86.526	0.00339098		-86.514	0.00136845
	-83.3215	-0.000972407		-83.2358	0.0038457		-83.22	0.0032553
	-79.9544	0.00437012		-79.8867	0.00513926		-79.8612	0.00285128
	-76.529	0.00498668		-76.4783	0.00534521		-76.4468	0.00619208
	-73.0468	0.00121123		-73.0156	0.00505917		-72.9763	0.00334225
	-69.515	0.00208658		-69.4999	0.005068		-69.4527	0.00220502
	-65.9308	0.00226546		-65.9322	0.00543217		-65.8792	0.00556165
	-62.2998	0.00112464		-62.3164	0.00436025		-62.259	0.00516332
	-58.6247	0.003451		-58.6544	0.00389343		-58.5973	0.00441204
	-54.9069	0.00298002		-54.952	0.00470154		-54.8932	0.00509242
	-51.1508	0.00175167		-51.2066	0.00382576		-51.1475	0.00380736
	-47.3559	0.00225309		-47.4237	0.00443871		-47.3675	0.000779822
	-43.5275	-0.000287345		-43.6096	0.00540863		-43.5442	0.00244816
	-39.6682	0.00566127		-39.7578	0.00452239		-39.6954	0.00580569
	-35.7801	-0.000395814		-35.8755	0.00508859		-35.8174	0.000375362
	-31.8675	0.00044529		-31.9686	0.00520856		-31.9142	0.00452754
	-27.9299	0.00177069		-28.0364	0.00497319		-27.991	0.00753757
	-23.9738	0.00307422		-24.0839	0.00738509		-24.0488	0.00733946
	-19.9988	0.00225785		-20.1207	0.00703857		-20.0774	0.00088495
	-16.0122	0.0019981		-16.1466	0.0058457		-16.1009	0.00416265
	-12.0126	0.000971456		-12.1638	0.00479111		-12.11	-0.0023573
	-8.00458	0.00176308		-8.17127	0.00431579		-8.11595	0.00117715
	-3.99004	0.0020999		-4.16384	0.00265871		-4.10853	0.00186433
	0.026823	0.000616556		-0.15699	0.00341419		-0.10352	0.0026621
	4.04377	0.00226166		3.85369	0.00155508		3.90255	0.00451616
	8.05732	0.00298382		7.85884	0.00216737		7.90745	0.00135574
	12.0676	-0.00133111		11.8604	0.00143969		11.9083	0.00297837
	16.0655	0.000432921		15.8529	0.0020765		15.8991	0.0024786
	20.0542	0.000843958		19.8345	0.00175482		19.8754	0.00186076
	24.0268	0.0014491		23.8001	0.00162243		23.8389	0.000761427
	27.984	0.000635585		27.7503	0.00215168		27.7853	-0.00233188
	31.9195	0.00030352		31.6776	0.00206473		31.7119	0.00189498
	35.8336	0.00203806		35.5845	0.000425629		35.6118	0.00414582
	39.721	-6.66032e-05		39.4663	0.00025662		39.4925	0.00328852
	43.5786	-0.00040628		43.3197	0.000853547		43.3422	0.000876143
	47.4075	0.00165652		47.1393	0.00117849		47.1591	-0.000945039
	51.1997	-0.00126736		50.9282	0.00112422		50.944	-0.00432508
	54.9572	-0.00298002		54.6764	0.000924158		54.6877	0.000263434
	58.6754	-0.00183349		58.3884	0.000825433		58.3911	0.00281639
	62.35	0.0010999		62.0576	0.000773782		62.0633	-0.00177001
	65.98	-0.00130733		65.6834	0.000808107		65.687	0.000298997
	69.563	-0.00310942		69.261	-0.000259562		69.254	-0.00257425
	73.0957	0.00174691		72.7887	-0.000789147		72.7783	0.000911371
	76.5748	0.000250238		76.2623	-0.000347499		76.2486	-0.00341394
	80.0005	0.00231589		79.6817	0.00101471		79.6629	0.00231148
	83.3673	0.00302759		83.0426	0.000812684		83.019	-0.00143144
	86.6762	0.00099334		86.3437	0.00100392		86.3184	0.00131706
	89.9215	-0.00412464		89.5858	1.47107e-05		89.5439	-0.00288841
	93.103	-0.000803045		92.7577	0.000312194		92.7204	-0.000863434
	96.2162	-0.0015804		95.8652	-0.00132952		95.8157	-0.0014078
	99.2571	0.00266698		98.9035	-0.00035273		98.85	-0.00133724
	102.233	-0.00385728		101.872	-0.00183524		101.797	-0.00260401
	105.136	-0.00163939		104.762	-0.00100654		104.692	0.0035078
	107.954	0.0043235		107.579	-0.00105655		107.481	-0.00554225
	110.696	-0.00289058		110.316	-0.00105132		110.213	0.00291382
	113.359	-0.00363463		112.976	-0.00023439		112.856	-0.00445753
	115.942	0.000865842		115.558	0.000404054		115.43	-0.00120825
	118.446	-0.000190295		118.054	-0.000172605		117.923	0.00478807
	120.861	-0.00477831		120.463	-0.00047205		120.33	0.011338
	123.197	-0.00138535		122.79	-0.000212161		122.654	-0.000885619
	125.435	0.000527117		125.023	0.000849297		124.912	9.3311e-05
	127.58	-0.0059705		127.169	-0.000566525		127.046	-0.00675507
	129.645	-0.00556137		129.225	-0.000328866		129.047	0.00138829
	131.602	0.00453758		131.177	0.000156587		131.012	0.00069922
	133.479	-0.00577831		133.048	0.000397842		132.888	0.00572497
	135.249	-0.00141294		134.825	-0.000542661		134.642	-0.000236009
	136.931	-0.00090961		136.495	0.00169402		136.321	0.000806466
	138.494	0.000171265		138.067	0.000597908		137.912	0.00532977
	139.977	0.00456803		139.547	-0.000818241		139.383	-0.00125987
	141.362	0.00493815		140.916	0.00028931		140.727	0.00464036
	142.638	-0.000553758		142.195	0.000791435		141.966	0.000361315
	143.81	-0.00235775		143.368	0.000860085		143.168	0.00447893
	144.888	-0.00375071		144.439	-0.000963387		144.268	-0.0133411
	145.845	-0.00778687		145.396	-0.000278195		145.189	0.000655853
	146.705	0.00331874		146.258	-0.000613272		146.078	-0.00176355
	147.462	0.00300476		147.022	0.000214122		146.831	0.00285307
	148.127	-0.00656042		147.673	-0.00162929		147.457	0.000974693
	148.671	-0.0077764		148.222	-0.000209546		148.018	0.00406533
	149.111	-0.00368887		148.66	0.00164694		148.419	0.00733902
	149.435	-0.000251189		148.99	0.00122197		148.758	3.61204e-05
	149.645	-0.0101694		149.223	0.00339		149.012	-0.00830635
	149.764	-0.010648		149.345	0.0006051		149.131	-0.00257258
	149.769	0.00272598		149.359	0.000638771		149.144	0.00838818
	149.667	0.000613701		149.262	-0.000346518		149.052	-0.00559989
	149.47	0.0066803		149.06	0.00186891		148.836	0.00101014
	149.147	0.00678211		148.758	0.000234063		148.509	-0.00127503
	148.715	-0.012059		148.347	-0.000205296		148.103	-0.0100328
	148.194	-0.00885442		147.826	0.00114351		147.58	-0.00284693
	147.552	-0.00151094		147.2	0.00174273		146.99	0.00100468
	146.819	-0.00247479		146.464	0.000975482		146.257	0.00563857
	145.983	-0.00349572		145.625	0.000867277		145.416	0.00905184
	145.021	0.000515699		144.684	0.000845047		144.439	-0.00222809
	143.97	0.00116936		143.634	0.000610657		143.39	0.000434894
	142.803	0.00570219		142.484	3.0729e-05		142.239	0.000799889
	141.554	0.0054215		141.243	0.000900948		141.012	-0.000968562
	140.209	0.0106641		139.89	6.1458e-05		139.645	0.00687302
	138.75	-0.00526451		138.435	0.00147074		138.184	-0.00448863
	137.176	-0.000487155		136.88	0.000774763		136.625	0.00346711
	135.523	-0.00229876		135.234	0.00180811		134.988	0.00807302
	133.759	0.00521503		133.49	-0.000523047		133.251	-0.00494069
	131.905	0.0076118		131.646	0.00138379		131.386	0.00155808
	129.966	-0.0125709		129.713	0.000448839		129.461	0.00417001
	127.898	0.00474976		127.68	0.000696306		127.476	-0.00119576
	125.773	0.00565176		125.553	0.000925466		125.349	0.00157012
	123.552	-0.00315699		123.344	0.00138052		123.128	0.00267079
	121.246	-0.000294006		121.043	-0.000355018		120.832	-0.0042971
	118.847	0.00308563		118.657	0.000505721		118.45	-0.000344928
	116.368	-0.0021608		116.182	9.80713e-06		115.969	0.00182631
	113.797	0.00481066		113.628	-0.00116901		113.42	0.00451605
	111.143	-0.00136727		110.988	0.000987251		110.793	0.00179643
	108.406	-0.00306375		108.272	0.000966329		108.08	0.00710513
	105.598	0.00114748		105.474	0.000346845		105.288	-0.000147603
	102.712	0.00200856		102.597	0.000797646		102.424	0.00511505
	99.7539	-0.0016746		99.6506	0.000680941		99.4844	0.00398852
	96.7225	-0.00286204		96.6313	0.00171429		96.4814	0.000690301
	93.6132	0.0058687		93.5412	0.00143282		93.3849	-0.00207514
	90.4515	0.0019667		90.3869	0.000866623		90.2293	0.00197358
	87.2178	-0.00197431		87.1649	0.000797646		87.0089	0.00167313
	83.9266	7.32636e-05		83.8814	0.000461916		83.7258	-0.00185139
	80.5642	-0.0027098		80.5341	0.00164466		80.3753	0.00436644
	77.1484	0.0031294		77.1312	0.00213011		76.9766	0.00472631
	73.6799	-0.000185538		73.6701	0.00169336		73.5331	0.00205128
	70.1558	0.00165461		70.1578	0.00170579		70.0231	0.00143612
	66.5847	-0.00201427		66.5929	0.00193429		66.4615	0.00159443
	62.9622	0.00119981		62.9825	0.00179634		62.8488	0.0069689
	59.2998	-0.000510942		59.3248	0.00228506		59.2032	0.000454849
	55.5899	-0.00115033		55.626	0.00234848		55.5076	0.00601538
	51.8403	-0.000896289		51.8847	0.00277346		51.7743	0.000508919
	48.057	0.000991437		48.1074	0.00313795		47.9966	0.00586488
	44.2353	0.00102759		44.2942	0.00321935		44.1938	0.000100334
	40.3829	-0.000964795		40.4506	0.00409415		40.3466	0.00412074
	36.4994	0.00318934		36.5767	0.00327656		36.4817	0.00264827
	32.5936	0.000796384		32.6763	0.00376398		32.5897	0.00196767
	28.6624	0.00105994		28.7529	0.00244884		28.665	0.00420022
	24.7087	0.00201237		24.8088	0.00353449		24.7259	0.0044126
	20.7385	0.00184776		20.8451	0.00420235		20.7692	0.00363746
	16.7544	0.00117888		16.8674	0.00444034		16.798	0.00324259
	12.757	0.0032274		12.8762	0.00538444		12.8147	0.00637681
	8.75102	0.00127783		8.87935	0.00407159		8.81874	0.00548941

## Sheet: WT±sal
	w/o salicylate			w/ salicylate
	Vm [mV]	Csp [pF/pF]		Vm [mV]	Csp [pF/pF]
	-5.01023	0.164301		-5.00699	0.286847
	-9.80511	0.23595		-9.80653	0.324637
	-14.5911	0.233066		-14.5851	0.365563
	-19.3368	0.265816		-19.3499	0.382674
	-24.0633	0.298929		-24.075	0.474173
	-28.7319	0.326568		-28.7583	0.447749
	-33.3749	0.370365		-33.3881	0.488044
	-37.9646	0.420896		-37.9768	0.494269
	-42.4912	0.423282		-42.5035	0.496201
	-46.9466	0.510786		-46.9714	0.528512
	-51.3208	0.571485		-51.349	0.488326
	-55.6173	0.605888		-55.6379	0.507327
	-59.8048	0.663933		-59.8564	0.535067
	-63.9275	0.797523		-63.9537	0.567631
	-67.9287	0.813848		-67.9768	0.556014
	-71.8257	0.842092		-71.8736	0.56201
	-75.5985	0.94115		-75.6656	0.488471
	-79.2551	1.1104		-79.3222	0.554164
	-82.7816	1.14655		-82.8421	0.571139
	-86.1764	1.21967		-86.2211	0.59562
	-89.422	1.31689		-89.4849	0.581942
	-92.5473	1.33777		-92.6021	0.56613
	-95.5237	1.4753		-95.5666	0.596005
	-98.3028	1.39879		-98.3756	0.590075
	-100.954	1.51691		-101.017	0.534417
	-103.432	1.49792		-103.505	0.563077
	-105.765	1.52276		-105.812	0.52221
	-107.912	1.49692		-107.952	0.539054
	-109.875	1.42922		-109.936	0.517646
	-111.678	1.481		-111.753	0.547478
	-113.293	1.44802		-113.361	0.514315
	-114.704	1.4573		-114.789	0.510752
	-115.955	1.42546		-116.016	0.440367
	-117.025	1.40531		-117.04	0.399478
	-117.897	1.33719		-117.93	0.55399
	-118.599	1.40956		-118.612	0.544966
	-119.083	1.33531		-119.103	0.588038
	-119.345	1.32925		-119.411	0.497857
	-119.45	1.35267		-119.518	0.45645
	-119.384	1.29815		-119.437	0.409579
	-119.095	1.24147		-119.142	0.471284
	-118.633	1.2145		-118.661	0.520745
	-117.955	1.29654		-117.998	0.430333
	-117.102	1.38407		-117.126	0.433453
	-116.044	1.34397		-116.082	0.433577
	-114.805	1.38737		-114.842	0.52518
	-113.384	1.40821		-113.426	0.448512
	-111.782	1.40139		-111.812	0.425816
	-110.013	1.49695		-110.012	0.542809
	-108.054	1.42415		-108.074	0.519486
	-105.92	1.41454		-105.93	0.513999
	-103.595	1.42463		-103.626	0.494353
	-101.121	1.45344		-101.137	0.462664
	-98.4786	1.40635		-98.5071	0.528418
	-95.6758	1.40184		-95.7082	0.517012
	-92.7328	1.42519		-92.7705	0.491856
	-89.6423	1.36245		-89.6457	0.546654
	-86.3704	1.38606		-86.4003	0.547192
	-82.9763	1.29049		-82.996	0.573382
	-79.4488	1.30279		-79.4547	0.549622
	-75.8055	1.20301		-75.814	0.560303
	-72.0482	1.1507		-72.0281	0.568488
	-68.1422	0.983595		-68.1577	0.562953
	-64.1461	0.918854		-64.1369	0.499032
	-60.0234	0.789947		-60.0318	0.515473
	-55.8214	0.721702		-55.8123	0.460852
	-51.5189	0.706272		-51.516	0.446374
	-47.1466	0.559402		-47.1419	0.474705
	-42.6882	0.49583		-42.7058	0.42944
	-38.1575	0.483711		-38.1666	0.434405
	-33.562	0.356085		-33.5865	0.464371
	-28.9238	0.418781		-28.9422	0.446948
	-24.2394	0.347738		-24.2524	0.428466
	-19.5134	0.339685		-19.536	0.412703
	-14.7718	0.284771		-14.7832	0.413441
	-9.98445	0.238212		-10.0085	0.323979
	-5.19329	0.21455		-5.21082	0.285237
	-0.371346	0.126667		-0.404272	0.313822
	4.42355	0.0871008		4.41484	0.20786
	9.22121	0.203293		9.21213	0.228179
	13.9989	0.0715197		13.9877	0.175542
	18.7614	0.0681437		18.7509	0.116254
	23.4878	0.125601		23.4796	0.17997
	28.179	0.0897844		28.1708	0.163817
	32.8373	0.0522535		32.8137	0.136679
	37.4232	0.0599459		37.4168	0.0886905
	41.9445	0.0695341		41.9643	0.123399
	46.3961	0.107515		46.4134	0.203171
	50.7986	0.037586		50.7818	0.0877387
	55.1004	0.0240267		55.0981	0.0325019
	59.3209	0.0138872		59.3182	0.147908
	63.4318	-0.0247728		63.4277	0.18089
	67.4648	-0.000454137		67.4566	0.0274188
	71.3453	-0.024151		71.3648	0.121026
	75.1474	-0.06588		75.1032	-0.0191453
	78.7998	0.00290852		78.8284	0.0668266
	82.3474	-0.0165312		82.4082	0.0749175
	85.7546	-0.013693		85.8069	0.0536277
	89.0034	0.052429		89.0473	-0.0858205
	92.125	-0.0439836		92.2053	0.124293
	95.101	0.0470388		95.1934	0.0745227
	97.9406	-0.0358774		98.0156	-0.0475037
	100.593	-0.116984		100.681	0.0509498
	103.085	-0.0597498		103.135	0.0521514
	105.42	-0.0368502		105.506	0.0381038
	107.585	0.06229		107.697	-0.186971
	109.538	0.0155161		109.699	0.0721481
	111.35	-0.14798		111.478	0.0057933
	112.986	-0.0204355		113.113	0.00615379
	114.433	0.0233648		114.594	0.0335471
	115.731	-0.000181387		115.879	0.105748
	116.781	-0.0099451		116.961	0.070975
	117.65	-0.0157434		117.837	0.12436
	118.361	-0.0161039		118.519	0.0819862
	118.839	0.0763281		119.005	0.0732124
	119.139	-0.0564882		119.33	0.044707
	119.281	-0.0580408		119.459	0.100627
	119.225	-0.090027		119.406	0.0860564
	119	-0.0772249		119.156	0.0464427
	118.508	-0.105923		118.698	-0.0369981
	117.896	2.07934e-05		118.055	0.0113017
	117.05	-0.0469515		117.216	0.0260513
	116.017	-0.00533504		116.203	0.0139796
	114.818	0.0160807		114.987	-0.00686578
	113.439	0.030567		113.592	0.0183322
	111.856	0.0189379		111.998	0.121588
	110.054	0.0300749		110.239	-0.0699914
	108.128	0.0217207		108.3	0.000141822
	106.025	-0.0369589		106.184	0.123269
	103.761	-0.0118734		103.893	0.0236938
	101.296	-0.11204		101.429	0.0772655
	98.689	-0.02829		98.8148	0.0303981
	95.9155	0.00212269		96.0544	0.058583
	92.9752	-0.023863		93.1022	0.0559737
	89.9046	0.0127142		90.0234	0.0251567
	86.6743	-0.0110552		86.8102	0.0694415
	83.3273	0.0478609		83.4461	0.0330951
	79.8215	0.019861		79.9445	0.0473983
	76.1877	0.00955754		76.2985	0.0798099
	72.4102	0.034107		72.538	0.0712211
	68.5569	0.0286863		68.6645	0.07145
	64.5774	-0.00365467		64.6236	0.238686
	60.5072	0.033346		60.5548	0.166007
	56.3108	0.0667284		56.3676	0.118052
	52.0388	0.041889		52.0825	0.14993
	47.6641	0.0434244		47.717	0.0914161
	43.235	-0.00459308		43.2607	0.127055
	38.7261	0.0452059		38.7424	0.127801
	34.1484	0.116941		34.181	0.161565
	29.5263	0.083082		29.5552	0.176909
	24.8472	0.126211		24.8819	0.183266
	20.1311	0.145241		20.1577	0.22687
	15.3744	0.12862		15.4025	0.280484
	10.6055	0.190655		10.6108	0.218098

[truncated: 22 more sheets: S398A±sal, Q97D, Q97E, N447D, N447A, E293K, V353D, V353E, V353N, V353A, E293A, V353L, V353Y, V353W, V353F, V353I, I500G, I500A, I500L, V499G …]
